# Supplementary material for: Global Analysis of microRNA-like RNAs Reveals Differential Regulation of Pathogenicity and Development in Fusarium oxysporum HS2 Causing Apple Replant Disease
Source: J Fungi (Basel). 2024 Dec 19;10(12):883. doi: 10.3390/jof10120883 (PMC11676187; doi:10.3390/jof10120883)
Supplement: Supplementary file 1 [file jof-10-00883-s001.zip]

Archive with 2 entries (2 files):
- jof-3360939-supplementary Figure S1-S3.pdf
- jof-3360939-supplementary Tables S1-S10.xlsx
