# Supplementary material for: Global Analysis of microRNA-like RNAs Reveals Differential Regulation of Pathogenicity and Development in Fusarium oxysporum HS2 Causing Apple Replant Disease
Source: J Fungi (Basel). 2024 Dec 19;10(12):883. doi: 10.3390/jof10120883 (PMC11676187; doi:10.3390/jof10120883)
Supplement: Supplementary file 1 [file jof-10-00883-s001.zip › jof-3360939-supplementary Tables S1-S10.xlsx]

## Sheet: S1
Table S1 FoHS2 Sequencing Data: Read Counts, Quality Assessment, and Sample RQN Values
Table S1-1. Number of reads for each small RNA classification was identified in FoHS2.
Types	Fo_gs_1	Fo_gs_2	Fo_gs_3	Fo_sp_1	Fo_sp_2	Fo_sp_3	Fo_myc_1	Fo_myc_2	Fo_myc_3
known miRNA	872(0.06%)	1265(0.08%)	1859(0.14%)	752(0.02%)	673(0.02%)	602(0.02%)	354(0.03%)	363(0.03%)	304(0.03%)
novel miRNA	197878(13.42%)	210474(13.25%)	201614(15.15%)	58946(1.65%)	84353(2.3%)	85759(3.03%)	201089(16.0%)	275582(25.76%)	192625(17.29%)
rRNA	88775(6.02%)	95239(6.0%)	71249(5.35%)	121980(3.42%)	104355(2.85%)	71132(2.51%)	49483(3.94%)	40565(3.79%)	58635(5.26%)
tRNA	140833(9.55%)	77765(4.9%)	230416(17.31%)	477399(13.37%)	666005(18.19%)	320275(11.3%)	67331(5.36%)	48227(4.51%)	60187(5.4%)
snoRNA	10388(0.7%)	13001(0.82%)	10571(0.79%)	23602(0.66%)	19648(0.54%)	12779(0.45%)	12707(1.01%)	8357(0.78%)	11640(1.05%)
snRNA	216657(14.7%)	248007(15.61%)	119146(8.95%)	633301(17.74%)	794231(21.69%)	1166460(41.15%)	549401(43.72%)	367019(34.3%)	465429(41.79%)
repbase	5324(0.36%)	1680(0.11%)	2361(0.18%)	1034(0.03%)	1109(0.03%)	647(0.02%)	827(0.07%)	1369(0.13%)	860(0.08%)
exon	99109(6.72%)	98207(6.18%)	65821(4.95%)	1208803(33.86%)	996587(27.22%)	518725(18.3%)	38738(3.08%)	31007(2.9%)	41444(3.72%)
intron	37047(2.51%)	45754(2.88%)	35480(2.67%)	68898(1.93%)	64151(1.75%)	40248(1.42%)	26682(2.12%)	18177(1.7%)	20428(1.83%)
unknown	677328(45.95%)	797063(50.18%)	592468(44.51%)	975196(27.32%)	929843(25.4%)	618123(21.81%)	309945(24.67%)	279334(26.11%)	262285(23.55%)
total	1474211	1588455	1330985	3569911	3660955	2834750	1256557	1070000	1113837
Table S1-2 Quality evaluation of sequencing data.
Sample	Raw reads	Raw bases	Clean reads	Clean bases	Error rate(%)	Q20(%)	Q30(%)	GC content(%)	Useful reads(18nt-32nt)
Fo_gs_1	12066846	905013450	6721992	157859271	0.0116	99.32	96.43	46.15	6307945
Fo_gs_2	10745196	805889700	6506702	151720084	0.012	99.11	95.7	44.83	6067401
Fo_gs_3	12972727	972954525	4904334	113985541	0.0128	98.7	94.17	44.41	4657173
Fo_sp_1	13094767	982107525	6688780	156400703	0.0117	99.3	96.37	48.09	6453879
Fo_sp_2	12660731	949554825	7112552	173022272	0.0116	99.31	96.41	47.97	6674966
Fo_sp_3	13632944	1022470800	4875547	109493799	0.0119	99.13	95.94	45.43	4706746
Fo_myc_1	10066265	754969875	3115454	66200325	0.0118	99.22	96.06	43.91	3062599
Fo_myc_2	11396018	854701350	3181705	67087730	0.0123	99.04	95.08	45.81	3133593
Fo_myc_3	9964898	747367350	3282875	69452747	0.0119	99.15	95.94	44.03	3234971
Table S1-3 Sample RQN value
Sample	RQN
Fo_gs_1	9.3
Fo_gs_2	9.1
Fo_gs_3	9.6
Fo_sp_1	8
Fo_sp_2	9
Fo_sp_3	10
Fo_myc_1	9.1
Fo_myc_2	9.3
Fo_myc_3	9

## Sheet: S2 
Table S2 The miRNAs expressed in each stage
Fo_sp			Fo_gs			Fo_myc
miRNA name	miRNA seq		miRNA name	miRNA seq		miRNA name	miRNA seq
aly-miR156g-3p	GCUUACUCUCUUCUUGUCUCC		aly-miR393a-3p	AUCAUGCUAUCUCUUUGGAUU		aly-miR829-5p	ACUUUGAAUCUUUGAUUUGAA
aly-miR398a-5p	GGAGUGUCAUGAGAACACAGA		ath-miR393a-3p	AUCAUGCUAUCUCUUUGGAUU		ath-miR5021	UGAGAAGAAGAAGAAGAAAA
aof-miR171c	UUGAGCCGCGUCAAUAUCUCC		ath-miR414	UCAUCUUCAUCAUCAUCGUCA		ath-miR5658	AUGAUGAUGAUGAUGAUGAAA
ath-miR414	UCAUCUUCAUCAUCAUCGUCA		ath-miR5021	UGAGAAGAAGAAGAAGAAAA		cca-miR6108f	UAUGGUGAGAAGGGUAAGAAG
ath-miR5021	UGAGAAGAAGAAGAAGAAAA		ath-miR5653	UGGGUUGAGUUGAGUUGAGUUGGC		FoHS2-milR22	uucuauaauagcuuuagu
ath-miR5658	AUGAUGAUGAUGAUGAUGAAA		ath-miR5998a	ACAGUUUGUGUUUUGUUUUGU		FoHS2-milR31	accggauggugaucuugugaug
atr-miR8577	AAAAGGCUCAGAUGAUGAUGAUGA		atr-miR8606	UCACCGAUCCGUUUUUUUAAACCU		FoHS2-milR45	ucagcaucaucagcauca
bcy-miR529	GAAGAAGAGAGAUGGUAGAG		bdi-miR5058	AACAGUUGAGGGAUGAAAAACA		FoHS2-milR20	ggguugggcugggcuggu
bdi-miR172b	GGAAUCUUGAUGAUGCUGCAU		FoHS2-milR31	accggauggugaucuugugaug		FoHS2-milR40	ugcacaugcgacgacugcugg
bdi-miR5055	UCUCGCUGCUGAGCUCGGCGU		FoHS2-milR45	ucagcaucaucagcauca		FoHS2-milR29	gugggacuggggugggcg
bdi-miR530a	UGCAUUUGCACCUGCACCUAC		FoHS2-milR41	ggcaaaauggccgagcggaa		FoHS2-milR35	ugauucgacguucagucgga
bdi-miR530b	UGCAUUUGCACCUGCACCUAC		FoHS2-milR20	ggguugggcugggcuggu		FoHS2-milR9	gcacuggcugaaugauuu
bdi-miR7740-5p	UUUGAACAACCUCGGUCUCAU		FoHS2-milR40	ugcacaugcgacgacugcugg		FoHS2-milR28	uacggacugcucauggggagg
bdi-miR7779-5p	GAGGUCAUUGUCAGACAUGGGAAG		FoHS2-milR29	gugggacuggggugggcg		FoHS2-milR3	ggcagaagcuccgauacgu
bgy-miR529	GAAGAAGAGAGAUGGUAGAG		FoHS2-milR35	ugauucgacguucagucgga		FoHS2-milR23	ugcuucugggacgauguuccguu
cas-miR159c-5	AGAAGAAGAGGAAGAGCUCCU		FoHS2-milR33	gcacgucuucgcacuucg		FoHS2-milR30	uagcugucuguguugugcc
cca-miR6108f	UAUGGUGAGAAGGGUAAGAAG		FoHS2-milR9	gcacuggcugaaugauuu		FoHS2-milR36	uauauacauuauaguagu
cme-miR171h	UGAUUGAGCCGCGUCAAUAUC		FoHS2-milR28	uacggacugcucauggggagg		FoHS2-milR38	uguaugagaugcugguugc
cme-miR530a	UGCAUUUGCACCUGCACCUU		FoHS2-milR3	ggcagaagcuccgauacgu		FoHS2-milR18	uaaauuuagaccguaggacuuuca
cme-miR854	GAUGAGGAUAGUGAGGAGGAG		FoHS2-milR16	uaucgcagggaaagaagucu		FoHS2-milR48	uaugaugucuggcguuaaa
FoHS2-milR22	uucuauaauagcuuuagu		FoHS2-milR23	ugcuucugggacgauguuccguu		FoHS2-milR26	ucguugccgggaaugucggug
FoHS2-milR31	accggauggugaucuugugaug		FoHS2-milR30	uagcugucuguguugugcc		FoHS2-milR46	ugaaugugugacuuugug
FoHS2-milR45	ucagcaucaucagcauca		FoHS2-milR36	uauauacauuauaguagu		FoHS2-milR6	guacauacgaccauagguagugg
FoHS2-milR32	cuugacaaggucaucaucaugu		FoHS2-milR14	caauuaagagccacgcccggu		FoHS2-milR2	uggaugaaucaagcgugguauga
FoHS2-milR37	cgugaauucauauuggcc		FoHS2-milR38	uguaugagaugcugguugc		FoHS2-milR1	gucaaagaugcgaucaucca
FoHS2-milR20	ggguugggcugggcuggu		FoHS2-milR18	uaaauuuagaccguaggacuuuca		FoHS2-milR44	uaugaugucuggcguuaaa
FoHS2-milR19	cggcggcgguggugguggcggc		FoHS2-milR48	uaugaugucuggcguuaaa		FoHS2-milR27	ucguugccgggaaugucggug
FoHS2-milR29	gugggacuggggugggcg		FoHS2-milR26	ucguugccgggaaugucggug		FoHS2-milR49	ugguuucguggucuaacg
FoHS2-milR35	ugauucgacguucagucgga		FoHS2-milR46	ugaaugugugacuuugug		FoHS2-milR4	ucgagaaagacguccuga
FoHS2-milR9	gcacuggcugaaugauuu		FoHS2-milR6	guacauacgaccauagguagugg		FoHS2-milR11	ggccgauuugucuuuugac
FoHS2-milR17	ccauucuacuguacugua		FoHS2-milR2	uggaugaaucaagcgugguauga		FoHS2-milR12	uggagaagagucgugcgucgaaa
FoHS2-milR3	ggcagaagcuccgauacgu		FoHS2-milR1	gucaaagaugcgaucaucca		FoHS2-milR43	ucgaaucucucgugauacg
FoHS2-milR30	uagcugucuguguugugcc		FoHS2-milR44	uaugaugucuggcguuaaa		FoHS2-milR13	uggccuguaaaaauuuucug
FoHS2-milR14	caauuaagagccacgcccggu		FoHS2-milR27	ucguugccgggaaugucggug		FoHS2-milR10	ggccgauuugucuuuugac
FoHS2-milR18	uaaauuuagaccguaggacuuuca		FoHS2-milR49	ugguuucguggucuaacg		FoHS2-milR34	ucucucggagcaaacucaa
FoHS2-milR48	uaugaugucuggcguuaaa		FoHS2-milR4	ucgagaaagacguccuga		FoHS2-milR24	ucguugccgggaaugucggug
FoHS2-milR26	ucguugccgggaaugucggug		FoHS2-milR11	ggccgauuugucuuuugac		FoHS2-milR51	ucgaaucucucgugauacg
FoHS2-milR46	ugaaugugugacuuugug		FoHS2-milR12	uggagaagagucgugcgucgaaa		FoHS2-milR42	uaugaugucuggcguuaa
FoHS2-milR39	gaggcugagcucaagguc		FoHS2-milR43	ucgaaucucucgugauacg		FoHS2-milR47	ucgaaucucucgugauacg
FoHS2-milR6	guacauacgaccauagguagugg		FoHS2-milR13	uggccuguaaaaauuuucug		FoHS2-milR50	uaugaugucuggcguuaaa
FoHS2-milR2	uggaugaaucaagcgugguauga		FoHS2-milR10	ggccgauuugucuuuugac		FoHS2-milR8	ucuacauggauucggaacga
FoHS2-milR1	gucaaagaugcgaucaucca		FoHS2-milR34	ucucucggagcaaacucaa		FoHS2-milR7	ucuacauggauucggaacga
FoHS2-milR44	uaugaugucuggcguuaaa		FoHS2-milR24	ucguugccgggaaugucggug		FoHS2-milR5	ucgagaaagacguccuga
FoHS2-milR27	ucguugccgggaaugucggug		FoHS2-milR51	ucgaaucucucgugauacg		FoHS2-milR21	uuccuauugcuagauugacc
FoHS2-milR49	ugguuucguggucuaacg		FoHS2-milR42	uaugaugucuggcguuaa		fve-miR11291	UUGCGGUCUUGUCUCUUCCAAU
FoHS2-milR4	ucgagaaagacguccuga		FoHS2-milR47	ucgaaucucucgugauacg		lja-miR7533a	GAGGGGAUGGAGAGAAGCUGG
FoHS2-milR12	uggagaagagucgugcgucgaaa		FoHS2-milR50	uaugaugucuggcguuaaa		lja-miR7533b	GAGGGGAUGGAGAGAAGCUGG
FoHS2-milR24	ucguugccgggaaugucggug		FoHS2-milR8	ucuacauggauucggaacga		mtr-miR5293	GAUGAAGAAGUGGAAGGAAGAAGA
FoHS2-milR50	uaugaugucuggcguuaaa		FoHS2-milR7	ucuacauggauucggaacga		mtr-miR5558-3p	UAGAUUUAGAAUUAGAAAAGC
FoHS2-milR8	ucuacauggauucggaacga		FoHS2-milR5	ucgagaaagacguccuga		osa-miR414	UCAUCCUCAUCAUCAUCGUCC
FoHS2-milR7	ucuacauggauucggaacga		FoHS2-milR21	uuccuauugcuagauugacc		ptc-miR6462a	UCUCUUAUGCAUUUUUGUCCC
FoHS2-milR5	ucgagaaagacguccuga		gma-miR862a	UGCUGGAUGUCUUUGAAGGAAU		ptc-miR6462b	UCUCUUAUGCAUUUUUGUCCC
csi-miR167c-3p	AGGUCAUCUUGCAGCUUCAAU		lja-miR11077a-5p	AAAUCGAGGAGUGAAUUUGG		ptc-miR6462c-3p	UCUCUUAUGCAUUUUUGUCCC
csi-miR169l-3p	AGGCAGUCUCCUUGGCUAAC		mtr-miR2600b	AAGCAUUGUGGCAUUGUGAUUGGU		ptc-miR6462d	UCUCUUAUGCAUUUUUGUCCC
csi-miR482e-5p	GGUCAUGGGAGGAUUGGCGA		mtr-miR2600c	AAGCAUUGUGGCAUUGUGAUUGGU		sbi-miR5568f-3p	GUCUUAUAAUUUGGAAUGGAG
csi-miR530a-5p	UGCAUUUGCACCUGCACCUUG		mtr-miR2600d	AAGCAUUGUGGCAUUGUGAUUGGU		sly-miR10530	ACGUCCCUUCCCCAUCGUUCAACA
dpr-miR172a	AGAAUCUUGAUGAUGCUGCAU		mtr-miR2600e	AAGCAUUGUGGCAUUGUGAUUGGC		smo-miR1097	UAGCCAUUGUUGUUGUUGGAA
eun-miR10223-5p	UGAAGCAGAUCAAGAACCCAG		mtr-miR5293	GAUGAAGAAGUGGAAGGAAGAAGA		vvi-miR3633b-5p	GGAAUGGGUGGCUGGGAUCUA
eun-miR530-5p	UCUGCAUUUGCACCUGCACCU		mtr-miR5558-3p	UAGAUUUAGAAUUAGAAAAGC		FoHS2-milR52	guuugguuuguuaguaua
far-miR1134	CGACAACAACAACAAGAAGAAGAG		osa-miR166l-5p	GGAUUGUUGUCUGGUUCAAGG
fve-miR171h	UUGAGCCGCGUCAAUAUCUCC		osa-miR414	UCAUCCUCAUCAUCAUCGUCC
fve-miR530	UGCAUUUGCACCUGCACCUCU		ptc-miR6462a	UCUCUUAUGCAUUUUUGUCCC
ghr-miR2948-5p	UGUGGGAGAGUUGGGCAAGAAU		ptc-miR6462b	UCUCUUAUGCAUUUUUGUCCC
gma-miR171n	UUGAGCCGCGUCAAUAUCUUA		ptc-miR6462c-3p	UCUCUUAUGCAUUUUUGUCCC
gma-miR171p	UUGAGCCGCGUCAAUAUCUUA		ptc-miR6462d	UCUCUUAUGCAUUUUUGUCCC
gma-miR5775	AUAAGCUCUUUUGAGAGCUUC		sly-miR10530	ACGUCCCUUCCCCAUCGUUCAACA
gma-miR5781	CUGAAACUGAGACUGCAUCUGG		smo-miR1097	UAGCCAUUGUUGUUGUUGGAA
gma-miR9746g	AAAGUGUUUGAAUCUCAAUUAGAU		vvi-miR3633b-5p	GGAAUGGGUGGCUGGGAUCUA
htu-miR530	UGCAUUUGCACCUGCACCUU		FoHS2-milR52	guuugguuuguuaguaua
lja-miR11176-3p	UUGAGAUCUGCUGCGGCUAGGACC		FoHS2-milR53	uggucuuggcaucuagcucgag
lja-miR171b	UGAUUGAGCCGCGUCAAUAUC
lja-miR7533a	GAGGGGAUGGAGAGAAGCUGG
lja-miR7533b	GAGGGGAUGGAGAGAAGCUGG
lja-miR7538	UCAACGGAGAGCUUGCUGUC
lus-miR171g	UGAUUGAGCCGCGUCAAUAUC
lus-miR171j	UGAUUGAGCCGCGUCAAUAUC
lus-miR530a	UGCAUUUGCACCUGCACCUU
lus-miR530b	UGCAUUUGCACCUGCACCUU
mdm-miR171a	UUGAGCCGCGUCAAUAUCUCC
mdm-miR171b	UUGAGCCGCGUCAAUAUCUCC
mdm-miR7126-5p	AAAGUAUCAAGGAGCGCAAAG
mes-miR171a	UUGAGCCGCGUCAAUAUCUCC
mes-miR530a	UGCAUUUGCACCUGCACCUU
mes-miR530b	UGCAUUUGCACCUGCACCUUA
mtr-miR171b	UGAUUGAGCCGCGUCAAUAUC
mtr-miR2666	CGAAAGUGAGGAUAUCAAGGA
mtr-miR2673a	CCUCUUCCUCUUCCUCUUCCAC
mtr-miR2673b	CCUCUUCCUCUUCCUCUUCCAC
mtr-miR5252	UGAGAGCUCACUGAAGUCUGC
mtr-miR5291a	GUUUGAUGGAUGGAUUGGAUGGAU
mtr-miR5291b	GUUUGAUGGAUGGAUUGGAUGGAU
mtr-miR5291c	GUUUGAUGGAUGGAUUGGAUGGAU
mtr-miR5298a	UGGAUAUGAUAUGAAGAUGAAGAA
osa-miR171i-3p	GGAUUGAGCCGCGUCAAUAUC
osa-miR172b	GGAAUCUUGAUGAUGCUGCAU
osa-miR1862f	AUGAGGUUGGUUUAUUUUGG
osa-miR1862g	AUGAGGUUGGUUUAUUUUGG
osa-miR5144-3p	UCUCCUCAGCAGCACAAGAAG
osa-miR530-5p	UGCAUUUGCACCUGCACCUA
osa-miR535-3p	GUGCUUUCUCCCGUUGUCACU
osa-miR5492	AGAAGGAGAAUAGAUAUGGUU
osa-miR818f	GGGAGCAUGUAGGAUGGCCAU
pab-miR11435	AUCAAUUGCUCGUCUUGGGGU
pab-miR11509	UCAUGAGCAUUGUGGAUGAUC
pab-miR171d	UUGAGCCGCGUCAAUAUCCCC
pab-miR171e	UUGAGCCGCGUCAAUAUCCCC
pab-miR3704	GGUCUAGGUGGAGUUGGAAAAA
ppe-miR171h	UUGAGCCGCGUCAAUAUCUCC
ppe-miR530	UCUGCAUUUGCACCUGCACCU
ppt-miR11329	CGAUCUUUGAAGCUGAACUCA
ptc-miR480	ACUACUACAUCAUUGACGUUGAAC
ptc-miR530a	UGCAUUUGCACCUGCACCUU
sbi-miR171h	GGAUUGAGCCGCGUCAAUAUC
sbi-miR6225-5p	AACUAGACUCAAAAGAUUCAUCUC
seu-miR11036	UUUGGAUGAAUAUGAGGAUGAA
sly-miR171e	UUGAGCCGCGUCAAUAUCUCU
stu-miR171b-3p	UUGAGCCGCGUCAAUAUCUCU
stu-miR1886g-5p	GAGAUGAGAUCAAUGUUUGGACAU
stu-miR530	UCUGCAUUUGCACCUGCACCU
stu-miR8011b-5p	ACUCAUUUUUGUCUCACAAAAA
tae-miR9667-5p	AAAUAUGGCAAACAAUGAAUG
tcc-miR530a	UGCAUUUGCACCUGCACCUC
tcc-miR530b	UGCAUUUGCACCUGCACCUU
vvi-miR171b	UGAUUGAGCCGCGUCAAUAUC
zma-miR171l-3p	GGAUUGAGCCGCGUCAAUAUC
zma-miR171m-3p	GGAUUGAGCCGCGUCAAUAUC
zma-miR399f-5p	GGGCAACUUCUCCUUUGGCAGA

## Sheet: S3
Table S3. The new milRNA and its precursor sequence in FoHS2 and their expression levels in each stage were predicted.
miRNA ID	miRNA name	miRNA seq	miRNA len	pre-miRNA seq	pre-miRNA len	Normalized number of milRNA reads in nine liberies of FoHS2 (TPM)
						Fo_gs_1	Fo_gs_2	Fo_gs_3	Fo_sp_1	Fo_sp_2	Fo_sp_3	Fo_myc_1	Fo_myc_2	Fo_myc_3
contig000010_38149	FoHS2-milR1	gucaaagaugcgaucaucca	20	ggauggucgcuaggccaggcccucuucggagguacuggucaaagaugcgaucaucca	57	409595	478895	729055	62934.3	52824.6	87403.3	821017	908291	871298
contig000010_38031	FoHS2-milR2	uggaugaaucaagcgugguauga	23	guaucacgcgugauucauccaucgcgaagcgacauaaccacccuuuguuucuggcgcauaacgauggaugaaucaagcgugguauga	87	584896	513852	264237	930245	942954	907098	173296	87635.3	124376
contig000003_19765	FoHS2-milR3	ggcagaagcuccgauacgu	19	ggcagaagcuccgauacgucaauuauuuauauauccaucuaucaacugaacucuugcc	58	632.091	466.165	519.698	1091.35	703.491	1298.13	169.074	100.002	117.05
contig000011_38798	FoHS2-milR4	ucgagaaagacguccuga	18	ucgagaaagacguccugagaggagucggacggugugccucgcag	44	21.7962	76.8403	75.0079	18.1891	0	0	174.197	125.929	148.973
contig000015_44911	FoHS2-milR5	ucgagaaagacguccuga	18	ucgagaaagacguccugagaggagucggacggugugccucgcag	44	21.7962	76.8403	75.0079	18.1891	0	0	174.197	125.929	148.973
contig000010_38030	FoHS2-milR6	guacauacgaccauagguagugg	23	guacauacgaccauagguaguggaaaauacgggaucccgucugcucucccauagucaagccacuaaccggcggauuagua	80	27.2453	30.7361	10.7154	345.593	276.372	220.437	0	7.4076	15.9614
contig000015_44900	FoHS2-milR7	ucuacauggauucggaacga	20	uguuucguguuggugaguccucgcagaugguaggccacggcuugcgcuuucgcugcccacuucucuacauggauucggaacga	83	21.7962	51.2269	150.016	18.1891	0	0	71.7283	70.3719	79.8068
contig000014_43934	FoHS2-milR8	ucuacauggauucggaacga	20	uguuucguguuggugaguccucgcagaugguaggccacggcuugcgcuuucgcugcccacuucucuacauggauucggaacga	83	21.7962	51.2269	150.016	18.1891	0	0	71.7283	70.3719	79.8068
contig000003_17316	FoHS2-milR9	gcacuggcugaaugauuu	18	gcacuggcugaaugauuuguaaguaguugucuggauguauaucccuggaucaaacuaaccaucuuucagacaugcgagucuugucugc	88	21.7962	46.1042	42.8617	18.1891	25.1247	36.7395	20.4938	0	10.6409
contig000012_40446	FoHS2-milR10	ggccgauuugucuuuugac	19	ggccgauuugucuuuugacgccaucugaagcggaggcaaaagcucuugauggaagcaucgauagacgaguuucggcc	77	0	25.6134	21.4308	0	0	0	30.7407	29.6303	10.6409
contig000011_38984	FoHS2-milR11	ggccgauuugucuuuugac	19	ggccgauuugucuuuugacgccaucugaagcggaggcaaaagcucuugauggaagcaucgauagacgaguuucggcc	77	0	25.6134	21.4308	0	0	0	30.7407	29.6303	10.6409
contig000011_39454	FoHS2-milR12	uggagaagagucgugcgucgaaa	23	uggagaagagucgugcgucgaaaaagucaugaaggugcuucaugaguaggaugccguuccucgggcuccaug	72	5.4491	15.3681	10.7154	18.1891	25.1247	0	15.3703	7.4076	31.9227
contig000011_40107	FoHS2-milR13	uggccuguaaaaauuuucug	20	uggccuguaaaaauuuucugcccuagcagaacgcuaacagcgggugccaaggaaaaguuuuuacaggagaga	72	0	61.4723	123.227	0	0	0	81.9752	81.4833	85.1272
contig000007_33143	FoHS2-milR14	caauuaagagccacgcccggu	21	cggacgccccauguucuugaucgcucagcggggcacgccgaccaucaauuaagagccacgcccggu	66	0	0	10.7154	563.862	301.496	355.148	0	0	0
contig000004_24642	FoHS2-milR15	gaucauagcagaguaugg	18	guauucucgcuucuuauagaagcuuucgauggcaucgaucauagcagaguaugg	54	0	0	0	0	0	0	0	0	0
contig000003_20946	FoHS2-milR16	uaucgcagggaaagaagucu	20	aguucguauccugcacgaucggguguaucggguacgguacgugugaauacguaucgcagggaaagaagucu	71	0	20.4908	10.7154	0	0	0	0	0	0
contig000003_17688	FoHS2-milR17	ccauucuacuguacugua	18	ccauucuacuguacuguacuguacuguacagugucaugccc	41	0	0	0	163.702	87.9364	24.493	0	0	0
contig000007_33349	FoHS2-milR18	uaaauuuagaccguaggacuuuca	24	uaaauuuagaccguaggacuuucaucuaggacuuucuagaacucaaguccuagaaaguccuagaugaaaguccuacgaucuaaguuuagg	90	681.132	548.128	176.804	1200.48	1444.67	1861.47	210.061	48.1492	53.2045
contig000002_13281	FoHS2-milR19	cggcggcgguggugguggcggc	22	uguugccauugccgcuccugcugagauugaggcucgcggcggcgguggugguggcggc	58	0	0	0	36.3782	37.687	0	0	0	0
contig000002_11213	FoHS2-milR20	ggguugggcugggcuggu	18	ggguugggcugggcugguuaggcugggcugggcucau	37	0	0	5.3577	0	12.5623	0	15.3703	3.7038	0
contig000015_44917	FoHS2-milR21	uuccuauugcuagauugacc	20	uuccuauugcuagauugaccgcugcauucggugagggugcaagccucauccgaugacgcggcgguacuuuucugcaauag	80	10.8981	30.7361	42.8617	0	0	0	5.1234	11.1114	10.6409
contig000001_2600	FoHS2-milR22	uucuauaauagcuuuagu	18	uucuauaauagcuuuaguauauaaaggcauuacuauauaaggcuauuauaauuaagcuaccuauacuaaugcuauacggcaagaagg	87	0	0	0	0	0	24.493	30.7407	0	0
contig000003_21346	FoHS2-milR23	ugcuucugggacgauguuccguu	23	cgaaaccugcuggaggcgcagcugcaauagguggcgguuguagaaacgccuggggcacaggcugugcuucugggacgauguuccguu	87	27.2453	0	0	0	0	0	5.1234	0	0
contig000012_41586	FoHS2-milR24	ucguugccgggaaugucggug	21	ccgguucuggcagcgaggacgcugccuuugcuaguuuaucggcuuguucguugccgggaaugucggug	68	833.706	1167.97	1092.97	90.9455	25.1247	12.2465	1152.78	918.539	984.283
contig000004_22630	FoHS2-milR25	cuugccauucagacuauaguaga	23	cuugccauucagacuauaguagaacuucucugcuguuuuacggucuuggaaagag	55	0	0	0	0	0	0	0	0	0
contig000007_33810	FoHS2-milR26	ucguugccgggaaugucggug	21	ccgguucuggcagcgaggacgcugccuuugcuaguuuaucggcuuguucguugccgggaaugucggug	68	833.706	1167.97	1092.97	90.9455	25.1247	12.2465	1152.78	918.539	984.283
contig000010_38390	FoHS2-milR27	ucguugccgggaaugucggug	21	ccgguucuggcagcgaggacgcugccuuugcuaguuuaucggcuuguucguugccgggaaugucggug	68	833.706	1167.97	1092.97	90.9455	25.1247	12.2465	1152.78	918.539	984.283
contig000003_18299	FoHS2-milR28	uacggacugcucauggggagg	21	uguucagggguagggggccuuaggaaaggagcaagcauguugauaacaguguuaucagcaucgucagguacggacugcucauggggagg	89	0	35.8588	0	0	0	0	0	7.4076	0
contig000002_15559	FoHS2-milR29	gugggacuggggugggcg	18	gugggacuggggugggcgacgcugucgacucucaggugucuuucgaggaccugg	54	10.8981	25.6134	0	72.7564	62.8117	73.479	10.2469	7.4076	15.9614
contig000004_22449	FoHS2-milR30	uagcugucuguguugugcc	19	ucaucaagcgcagauugcucuuggagcgcaauccaaacaggggauuuggcaccgguauagcugucuguguugugcc	76	21.7962	0	0	0	12.5623	0	5.1234	0	0
contig000001_3350	FoHS2-milR31	accggauggugaucuugugaug	22	accggauggugaucuugugauggugagggcucagauugagacucaugauuccgugauugacgucguag	68	21.7962	61.4723	58.9348	36.3782	0	0	0	3.7038	15.9614
contig000001_6173	FoHS2-milR32	cuugacaaggucaucaucaugu	22	cuugacaaggucaucaucauguggacugccaauacugagcgauaugccgaccugauugagggcgucaacgacacugcugacaaccuucucaaggc	95	0	0	0	18.1891	25.1247	12.2465	0	0	0
contig000002_16322	FoHS2-milR33	gcacgucuucgcacuucg	18	uggcaaggagacucaaugcuaacaugagggaucuggcaucaaugccagugauaccuccuucagcacgucuucgcacuucg	80	0	0	26.7885	0	0	0	0	0	0
contig000012_41485	FoHS2-milR34	ucucucggagcaaacucaa	19	ucucucggagcaaacucaagaucgcaccggcaauacgccauggcgacgucgagaagcaccccgaggcag	69	0	5.1227	26.7885	0	0	0	30.7407	33.3341	37.2432
contig000002_15983	FoHS2-milR35	ugauucgacguucagucgga	20	ugauucgacguucagucggauaguucagguguugaaggguuuaaaaguccgccauuuuaggccuugguggacuacgaauugaccacugguugaguccca	99	27.2453	81.963	85.7233	145.513	175.873	159.204	71.7283	66.6681	31.9227
contig000005_30370	FoHS2-milR36	uauauacauuauaguagu	18	ugguaguaaugcuauauauuucuauauacauuauaguagu	40	16.3472	0	0	0	0	0	10.2469	0	0
contig000001_8464	FoHS2-milR37	cgugaauucauauuggcc	18	ucaaugugcuucauaggucgugaauucauauuggcc	36	0	0	0	127.324	37.687	24.493	0	0	0
contig000007_33272	FoHS2-milR38	uguaugagaugcugguugc	19	uauagcucucauggacugguucaaggccuuguucauuaucuguaugagaugcugguugc	59	0	5.1227	16.0731	0	0	0	20.4938	25.9265	15.9614
contig000008_36496	FoHS2-milR39	gaggcugagcucaagguc	18	cacuggcaagccuuacguucuucccucuguccgugaggcugagcucaagguc	52	0	0	0	36.3782	0	0	0	0	0
contig000002_14987	FoHS2-milR40	ugcacaugcgacgacugcugg	21	ugcacaugcgacgacugcugguaguccaguuggugaugauauugaugcgucugcucagacugucuccuucgcuuuugucggugcgc	86	0	0	16.0731	0	0	0	5.1234	0	0
contig000001_4257	FoHS2-milR41	ggcaaaauggccgagcggaa	20	ccccugcacucaagccauugccaacacuauucucaacgaguggcgacggcaaaauggccgagcggaa	67	0	10.2454	0	0	0	0	0	0	0
contig000014_43414	FoHS2-milR42	uaugaugucuggcguuaa	18	uaugaugucuggcguuaaggucgccggcgauaag	34	27.2453	46.1042	37.504	0	0	0	0	14.8151	21.2818
contig000011_39463	FoHS2-milR43	ucgaaucucucgugauacg	19	ccacaugagcagacuaggcgugcgucgacauggucgaaucucucgugauacg	52	0	25.6134	53.5771	0	0	0	5.1234	14.8151	10.6409
contig000010_38366	FoHS2-milR44	uaugaugucuggcguuaaa	19	ugaugcccagucugcaauuucuuggccacgguucgucgcuugucccgucugccaaguaugaugucuggcguuaaa	75	288.8	502.024	428.617	18.1891	0	0	281.79	114.817	95.7681
contig000001_3867	FoHS2-milR45	ucagcaucaucagcauca	18	gcgcgaggugugcagaaugcucagcaucaucagcauca	38	0	5.1227	0	18.1891	87.9364	85.7255	30.7407	14.8151	47.8841
contig000008_35725	FoHS2-milR46	ugaaugugugacuuugug	18	ugaaugugugacuuugugugagagugcugagcggaagcagcaccaugagggcacacgguuguc	63	125.328	30.7361	10.7154	109.135	138.186	269.423	15.3703	3.7038	5.3205
contig000014_43533	FoHS2-milR47	ucgaaucucucgugauacg	19	ccacaugagcagacuaggcgugcgucgacauggucgaaucucucgugauacg	52	0	25.6134	53.5771	0	0	0	5.1234	14.8151	10.6409
contig000007_33786	FoHS2-milR48	uaugaugucuggcguuaaa	19	ugaugcccagucugcaauuucuuggccacgguucgucgcuugucccgucugccaaguaugaugucuggcguuaaa	75	288.8	502.024	428.617	18.1891	0	0	281.79	114.817	95.7681
contig000010_38502	FoHS2-milR49	ugguuucguggucuaacg	18	uuggaugcugggaacggugagaaauuggauuugcgccugaaaccugcaccaauuagaacacugguuucguggucuaacg	79	158.023	128.067	160.731	491.106	351.745	342.902	0	0	10.6409
contig000014_43916	FoHS2-milR50	uaugaugucuggcguuaaa	19	ugaugcccagucugcaauuucuuggccacgguucgucgcuugucccgucugccaaguaugaugucuggcguuaaa	75	288.8	502.024	428.617	18.1891	0	0	281.79	114.817	95.7681
contig000013_42820	FoHS2-milR51	ucgaaucucucgugauacg	19	ccacaugagcagacuaggcgugcgucgacauggucgaaucucucgugauacg	52	0	25.6134	53.5771	0	0	0	5.1234	14.8151	10.6409
contig000011_39851	FoHS2-milR52	guuugguuuguuaguaua	18	guuugguuuguuaguauaccuuguauguuuucaugucuauguagcauccagacgg	55	32.6943	0	0	0	0	0	0	3.7038	0
contig000005_26981	FoHS2-milR53	uggucuuggcaucuagcucgag	22	agagcuuuagaaaccguggaccuuaauggucuuggcaucuagcucgag	48	0	25.6134	0	0	0	0	0	0	0
Table S3-2 Most Abundantly Expressed milRNAs in Fo_sp
milRNA name	milRNA sequence	Fo_sp TPM
FoHS2-milR2	uggaugaaucaagcgugguauga	926766
FoHS2-milR1	gucaaagaugcgaucaucca	67720.7
FoHS2-milR18	uaaauuuagaccguaggacuuuca	1502.21
FoHS2-milR3	ggcagaagcuccgauacgu	1030.99
FoHS2-milR14	caauuaagagccacgcccggu	406.836
FoHS2-milR49	ugguuucguggucuaacg	395.251
FoHS2-milR6	guacauacgaccauagguagugg	280.8
FoHS2-milR46	ugaaugugugacuuugug	172.248
FoHS2-milR35	ugauucgacguucagucgga	160.197
FoHS2-milR17	ccauucuacuguacugua	92.0437
Table S3-3 Most Abundantly Expressed milRNAs in Fo_HS2
milRNA name	milRNA sequence	Fo_HS2 TPM
FoHS2-milR1	gucaaagaugcgaucaucca	539190
FoHS2-milR2	uggaugaaucaagcgugguauga	454339
FoHS2-milR24	ucguugccgggaaugucggug	1031.57
FoHS2-milR26	ucguugccgggaaugucggug	1031.57
FoHS2-milR27	ucguugccgggaaugucggug	1031.57
FoHS2-milR3	ggcagaagcuccgauacgu	539.328
FoHS2-milR18	uaaauuuagaccguaggacuuuca	468.7
FoHS2-milR44	uaugaugucuggcguuaaa	406.487
FoHS2-milR48	uaugaugucuggcguuaaa	406.487
FoHS2-milR50	uaugaugucuggcguuaaa	406.487
Table S3-4 Most Abundantly Expressed milRNAs in Fo_myc
milRNA name	milRNA sequence	Fo_myc TPM
FoHS2-milR1	gucaaagaugcgaucaucca	866870
FoHS2-milR2	uggaugaaucaagcgugguauga	128436
FoHS2-milR24	ucguugccgggaaugucggug	1018.53
FoHS2-milR26	ucguugccgggaaugucggug	1018.53
FoHS2-milR27	ucguugccgggaaugucggug	1018.53
FoHS2-milR44	uaugaugucuggcguuaaa	164.125
FoHS2-milR48	uaugaugucuggcguuaaa	164.125
FoHS2-milR50	uaugaugucuggcguuaaa	164.125
FoHS2-milR4	ucgagaaagacguccuga	149.7
FoHS2-milR5	ucgagaaagacguccuga	149.7

## Sheet: S4 
Table S4 Differentially expressed milRNAs in the comparison group
miRNA name	Log2FC(Fo_gs/Fo_myc)	Pvalue	Fo_gs	Fo_myc	Regulate
FoHS2-milR3	1.93675	4.91319e-06	539.318	128.709	up
FoHS2-milR49	5.36091	6.84848e-06	148.94	3.54697	up
FoHS2-milR2	1.68646	4.73785e-05	454328	128436	up
FoHS2-milR18	2.16962	0.00167374	468.688	103.805	up
FoHS2-milR1	-0.92887	0.00216776	539182	866869	down
FoHS2-milR5	-1.64476	0.00227495	57.8815	149.7	down
FoHS2-milR4	-1.64476	0.00227495	57.8815	149.7	down
FoHS2-milR48	1.14394	0.0038955	406.48	164.125	up
FoHS2-milR44	1.14394	0.0038955	406.48	164.125	up
FoHS2-milR50	1.14394	0.0038955	406.48	164.125	up
FoHS2-milR45	-4.29589	0.00911786	1.70757	31.1466	down
vvi-miR3633b-5p	4.0457	0.0153861	30.2122	1.2346	up
FoHS2-milR46	2.87561	0.0278403	55.5933	8.13153	up
FoHS2-milR31	2.50814	0.0417478	47.4011	6.55507	up
miRNA name	Log2FC(Fo_sp/Fo_myc)	Pvalue	Fo_sp	Fo_myc	Regulate
FoHS2-milR1	-5.53229	1.3644e-67	67720.7	866869	down
FoHS2-milR24	-6.53447	2.05224e-25	42.7722	1018.53	down
FoHS2-milR27	-6.53447	2.05224e-25	42.7722	1018.53	down
FoHS2-milR26	-6.53447	2.05224e-25	42.7722	1018.53	down
FoHS2-milR14	7.17056	2.22335e-07	406.836	0	up
FoHS2-milR4	-6.66233	6.08059e-07	6.06303	149.7	down
FoHS2-milR5	-6.66233	6.08059e-07	6.06303	149.7	down
FoHS2-milR50	-6.70407	6.20062e-07	6.06303	164.125	down
FoHS2-milR48	-6.70407	6.20062e-07	6.06303	164.125	down
FoHS2-milR44	-6.70407	6.20062e-07	6.06303	164.125	down
FoHS2-milR13	-6.81961	2.10665e-06	0	82.8619	down
FoHS2-milR18	2.22628	2.11006e-06	1502.21	103.805	up
FoHS2-milR2	1.15258	3.89178e-06	926766	128436	up
FoHS2-milR49	5.24324	2.27131e-05	395.251	3.54697	up
FoHS2-milR7	-5.68856	8.73424e-05	6.06303	73.969	down
FoHS2-milR8	-5.68856	8.73424e-05	6.06303	73.969	down
FoHS2-milR6	3.37962	0.000919156	280.8	7.78967	up
FoHS2-milR34	-5.53273	0.00122082	0	33.7727	down
FoHS2-milR3	1.26051	0.00555223	1030.99	128.709	up
FoHS2-milR17	5.08698	0.00610337	92.0437	0	up
FoHS2-milR11	-5.04003	0.00803038	0	23.6706	down
FoHS2-milR10	-5.04003	0.00803038	0	23.6706	down
FoHS2-milR38	-4.88124	0.0121635	0	20.7939	down
FoHS2-milR46	2.71576	0.0169464	172.248	8.13153	up
FoHS2-milR37	4.55467	0.026114	63.1679	0	up
ath-miR414	4.2544	0.0474814	53.3537	0	up
miRNA name	Log2FC(Fo_sp/Fo_gs)	Pvalue	Fo_sp	Fo_gs	Regulate
FoHS2-milR1	-3.71093	1.87272e-35	67720.7	539182	down
FoHS2-milR24	-5.44883	2.45653e-16	42.7722	1031.55	down
FoHS2-milR26	-5.44883	2.45653e-16	42.7722	1031.55	down
FoHS2-milR27	-5.44883	2.45653e-16	42.7722	1031.55	down
FoHS2-milR50	-7.03072	1.00454e-07	6.06303	406.48	down
FoHS2-milR48	-7.03072	1.00454e-07	6.06303	406.48	down
FoHS2-milR44	-7.03072	1.00454e-07	6.06303	406.48	down
FoHS2-milR14	6.11521	1.03356e-06	406.836	3.5718	up
FoHS2-milR6	2.93746	0.000655889	280.8	22.8989	up
FoHS2-milR17	5.85491	0.00251566	92.0437	0	up
FoHS2-milR7	-4.61385	0.0081627	6.06303	74.3463	down
FoHS2-milR8	-4.61385	0.0081627	6.06303	74.3463	down
FoHS2-milR37	5.27294	0.0155176	63.1679	0	up
FoHS2-milR5	-4.23546	0.0191145	6.06303	57.8815	down
FoHS2-milR4	-4.23546	0.0191145	6.06303	57.8815	down
FoHS2-milR18	1.02956	0.0266609	1502.21	468.688	up
FoHS2-milR45	4.44389	0.028929	63.9503	1.70757	up
FoHS2-milR42	-4.53117	0.0334257	0	36.9512	down

## Sheet: S5
Table S5. Target prediction of total milRNAs in the three stages.
miRNA name	target transcript id	target gene description
ath-miR5021	evm.model.contig000001.1410	RKK70225.1 hypothetical protein BFJ69_g12076 [Fusarium oxysporum]
ath-miR5021	evm.model.contig000002.1708	EXL96782.1 hypothetical protein FOIG_11141 [Fusarium oxysporum f. sp. cubense tropical race 4 54006]
ath-miR5021	evm.model.contig000003.355	EXM03955.1 hypothetical protein FOIG_05557 [Fusarium oxysporum f. sp. cubense tropical race 4 54006]
ath-miR5021	evm.model.contig000003.1302	EXM07421.1 hypothetical protein FOIG_02432 [Fusarium oxysporum f. sp. cubense tropical race 4 54006]
ath-miR5021	evm.model.contig000006.479	EMT62357.1 hypothetical protein FOC4_g10005971 [Fusarium oxysporum f. sp. cubense race 4]
ath-miR5021	evm.model.contig000009.732	EXL92077.1 hypothetical protein FOIG_14743 [Fusarium oxysporum f. sp. cubense tropical race 4 54006]
ath-miR5021	evm.model.contig000010.34	EXL91339.1 hypothetical protein FOIG_15492 [Fusarium oxysporum f. sp. cubense tropical race 4 54006]
ath-miR5021	evm.model.contig000004.1248	EMT60800.1 hypothetical protein FOC4_g10012080 [Fusarium oxysporum f. sp. cubense race 4]
ath-miR5021	evm.model.contig000007.714	EGU74402.1 hypothetical protein FOXB_15092 [Fusarium oxysporum Fo5176]
ath-miR5021	evm.model.contig000007.547	EMT71892.1 Lactose permease [Fusarium oxysporum f. sp. cubense race 4]
ath-miR5021	evm.model.contig000002.488	EMT66763.1 Alternative oxidase, mitochondrial [Fusarium oxysporum f. sp. cubense race 4]
ath-miR5021	evm.model.contig000008.671	EGU74721.1 hypothetical protein FOXB_14767 [Fusarium oxysporum Fo5176]
ath-miR5021	evm.model.contig000002.797	XP_018232289.1 hypothetical protein FOXG_00372 [Fusarium oxysporum f. sp. lycopersici 4287]
ath-miR5021	evm.model.contig000003.218	EGU78598.1 hypothetical protein FOXB_10918 [Fusarium oxysporum Fo5176]
FoHS2-milR31	evm.model.contig000005.115	EMT73783.1 Unsaturated rhamnogalacturonyl hydrolase yteR [Fusarium oxysporum f. sp. cubense race 4]
FoHS2-milR31	evm.model.contig000005.964	EXM08712.1 hypothetical protein FOIG_01780 [Fusarium oxysporum f. sp. cubense tropical race 4 54006]
FoHS2-milR31	evm.model.contig000006.730	ENH70690.1 hypothetical protein FOC1_g10004988 [Fusarium oxysporum f. sp. cubense race 1]
FoHS2-milR31	evm.model.contig000002.230	EMT64661.1 Lipase 5 [Fusarium oxysporum f. sp. cubense race 4]
FoHS2-milR31	evm.model.contig000005.456	XP_018237502.1 hypothetical protein FOXG_03388 [Fusarium oxysporum f. sp. lycopersici 4287]
FoHS2-milR31	evm.model.contig000004.888	EMT60403.1 hypothetical protein FOC4_g10011674 [Fusarium oxysporum f. sp. cubense race 4]
FoHS2-milR31	evm.model.contig000009.465	EMT71166.1 Protein TOXD [Fusarium oxysporum f. sp. cubense race 4]
FoHS2-milR31	evm.model.contig000001.2846	XP_018258657.1 lysozyme [Fusarium oxysporum f. sp. lycopersici 4287]
FoHS2-milR31	evm.model.contig000003.1383	EXK85102.1 hypothetical protein FOQG_10765 [Fusarium oxysporum f. sp. raphani 54005]
FoHS2-milR31	evm.model.contig000001.469	RKK73435.1 hypothetical protein BFJ69_g9280 [Fusarium oxysporum]
FoHS2-milR31	evm.model.contig000004.123	RKK74386.1 hypothetical protein BFJ69_g8492 [Fusarium oxysporum]
FoHS2-milR31	evm.model.contig000008.642	EMT73162.1 Aldo-keto reductase yakc [NADP+] [Fusarium oxysporum f. sp. cubense race 4]
FoHS2-milR31	evm.model.contig000006.622	EXM06162.1 hypothetical protein FOIG_04538 [Fusarium oxysporum f. sp. cubense tropical race 4 54006]
FoHS2-milR31	evm.model.contig000009.602	EXL92245.1 hypothetical protein FOIG_14682 [Fusarium oxysporum f. sp. cubense tropical race 4 54006]
FoHS2-milR31	evm.model.contig000003.130	RBA14970.1 hypothetical protein FPRO05_13186 [Fusarium proliferatum]
FoHS2-milR31	evm.model.contig000001.2701	EMT68008.1 Putative xyloglucan-specific endo-beta-1,4-glucanase A [Fusarium oxysporum f. sp. cubense race 4]
FoHS2-milR31	evm.model.contig000003.150	EMT64346.1 Isoflavone reductase like protein [Fusarium oxysporum f. sp. cubense race 4]
FoHS2-milR31	evm.model.contig000001.941	XP_018240045.1 hypothetical protein FOXG_05063 [Fusarium oxysporum f. sp. lycopersici 4287]
FoHS2-milR31	evm.model.contig000007.484	EMT67305.1 hypothetical protein FOC4_g10005384 [Fusarium oxysporum f. sp. cubense race 4]
FoHS2-milR31	evm.model.contig000001.446	EMT70949.1 Putative inositol oxygenase [Fusarium oxysporum f. sp. cubense race 4]
FoHS2-milR31	evm.model.contig000002.921	EXM11244.1 hypothetical protein FOIG_01020 [Fusarium oxysporum f. sp. cubense tropical race 4 54006]
FoHS2-milR31	evm.model.contig000003.918	EMT65195.1 Emopamil-binding protein-like protein [Fusarium oxysporum f. sp. cubense race 4]
FoHS2-milR31	evm.model.contig000009.266	EXL99711.1 hypothetical protein FOIG_08730 [Fusarium oxysporum f. sp. cubense tropical race 4 54006]
FoHS2-milR31	evm.model.contig000003.20	RKK70945.1 hypothetical protein BFJ69_g11439 [Fusarium oxysporum]
FoHS2-milR31	evm.model.contig000011.82	EGU88852.1 hypothetical protein FOXB_00628 [Fusarium oxysporum Fo5176]
FoHS2-milR31	evm.model.contig000008.900	EMT74044.1 hypothetical protein FOC4_g10002002 [Fusarium oxysporum f. sp. cubense race 4]
FoHS2-milR31	evm.model.contig000003.576	XP_018235227.1 ribosome biogenesis protein ytm-1 [Fusarium oxysporum f. sp. lycopersici 4287]
FoHS2-milR31	evm.model.contig000006.702	EMT62645.1 hypothetical protein FOC4_g10006270 [Fusarium oxysporum f. sp. cubense race 4]
FoHS2-milR31	evm.model.contig000003.1000	XP_018234365.1 hypothetical protein FOXG_01567 [Fusarium oxysporum f. sp. lycopersici 4287]
FoHS2-milR31	evm.model.contig000001.585	XP_018240747.1 hypothetical protein FOXG_05461 [Fusarium oxysporum f. sp. lycopersici 4287]
FoHS2-milR31	evm.model.contig000001.550	EMT63721.1 Aminodeoxychorismate lyase [Fusarium oxysporum f. sp. cubense race 4]
FoHS2-milR31	evm.model.contig000001.1792	EWZ47103.1 condensin complex subunit 1 [Fusarium oxysporum Fo47]
FoHS2-milR31	evm.model.contig000006.523	EMT62408.1 Putative lysine N-acyltransferase C17G9.06c [Fusarium oxysporum f. sp. cubense race 4]
FoHS2-milR31	evm.model.contig000009.650	EXL90611.1 hypothetical protein FOIG_16158 [Fusarium oxysporum f. sp. cubense tropical race 4 54006]
FoHS2-milR31	evm.model.contig000003.452	EMT63995.1 Medium-chain-fatty-acid--CoA ligase [Fusarium oxysporum f. sp. cubense race 4]
FoHS2-milR31	evm.model.contig000006.338	EMT65962.1 NADH dehydrogenase [ubiquinone] 1 alpha subcomplex assembly factor 3 [Fusarium oxysporum f. sp. cubense race 4]
FoHS2-milR31	evm.model.contig000002.634	EGU77827.1 hypothetical protein FOXB_11691 [Fusarium oxysporum Fo5176]
FoHS2-milR31	evm.model.contig000012.24	EXK77146.1 hypothetical protein FOQG_18140 [Fusarium oxysporum f. sp. raphani 54005]
FoHS2-milR31	evm.model.contig000003.770	ENH64694.1 t-SNARE affecting a late Golgi compartment protein 1 [Fusarium oxysporum f. sp. cubense race 1]
FoHS2-milR31	evm.model.contig000004.1367	EGU87635.1 hypothetical protein FOXB_01846 [Fusarium oxysporum Fo5176]
FoHS2-milR31	evm.model.contig000002.16	SCO80656.1 uncharacterized protein FRV6_04869 [Fusarium oxysporum]
FoHS2-milR31	evm.model.contig000006.495	EXM05939.1 hypothetical protein FOIG_04377 [Fusarium oxysporum f. sp. cubense tropical race 4 54006]
FoHS2-milR31	evm.model.contig000001.2483	XP_018243555.1 hypothetical protein FOXG_17764 [Fusarium oxysporum f. sp. lycopersici 4287]
FoHS2-milR31	evm.model.contig000012.42
FoHS2-milR31	evm.model.contig000005.892	EXM08828.1 hypothetical protein FOIG_01877 [Fusarium oxysporum f. sp. cubense tropical race 4 54006]
FoHS2-milR31	evm.model.contig000004.1253	XP_018245608.1 hypothetical protein FOXG_08686 [Fusarium oxysporum f. sp. lycopersici 4287]
FoHS2-milR31	evm.model.contig000001.2445	EXM06888.1 hypothetical protein FOIG_03543 [Fusarium oxysporum f. sp. cubense tropical race 4 54006]
FoHS2-milR31	evm.model.contig000009.473	EMT71158.1 Lipase 1 [Fusarium oxysporum f. sp. cubense race 4]
FoHS2-milR45	evm.model.contig000001.591	XP_018240739.1 translation initiation factor 2 subunit 2 [Fusarium oxysporum f. sp. lycopersici 4287]
FoHS2-milR45	evm.model.contig000004.1274	XP_018245638.1 quinate permease [Fusarium oxysporum f. sp. lycopersici 4287]
FoHS2-milR45	evm.model.contig000005.802	XP_018236793.1 lysyl-tRNA synthetase [Fusarium oxysporum f. sp. lycopersici 4287]
FoHS2-milR45	evm.model.contig000001.1599	XP_018238920.1 gluconate 5-dehydrogenase [Fusarium oxysporum f. sp. lycopersici 4287]
FoHS2-milR45	evm.model.contig000004.408	XP_018241675.1 hypothetical protein FOXG_06057 [Fusarium oxysporum f. sp. lycopersici 4287]
FoHS2-milR45	evm.model.contig000002.1287	EMT61499.1 RNA polymerase II subunit A C-terminal domain phosphatase SSU72 [Fusarium oxysporum f. sp. cubense race 4]
FoHS2-milR45	evm.model.contig000007.326	EMT67516.1 Cocaine esterase [Fusarium oxysporum f. sp. cubense race 4]
FoHS2-milR45	evm.model.contig000007.188	EMT67692.1 Versicolorin reductase [Fusarium oxysporum f. sp. cubense race 4]
FoHS2-milR45	evm.model.contig000003.473	RKL15473.1 hypothetical protein BFJ68_g5684 [Fusarium oxysporum]
FoHS2-milR45	evm.model.contig000002.582	XP_018231802.1 cytochrome c peroxidase, mitochondrial [Fusarium oxysporum f. sp. lycopersici 4287]
FoHS2-milR45	evm.model.contig000001.972	XP_018239984.1 vesicle-associated membrane protein-associated protein B [Fusarium oxysporum f. sp. lycopersici 4287]
FoHS2-milR45	evm.model.contig000004.1118	EMT60673.1 L-2-hydroxyglutarate dehydrogenase, mitochondrial [Fusarium oxysporum f. sp. cubense race 4]
FoHS2-milR45	evm.model.contig000001.2352	EGU84413.1 hypothetical protein FOXB_05078 [Fusarium oxysporum Fo5176]
FoHS2-milR45	evm.model.contig000003.859	RKK76928.1 hypothetical protein BFJ69_g6659 [Fusarium oxysporum]
FoHS2-milR45	evm.model.contig000007.557	EGU87361.1 hypothetical protein FOXB_02120 [Fusarium oxysporum Fo5176]
FoHS2-milR45	evm.model.contig000001.680	XP_018240551.1 V-type proton ATPase proteolipid subunit [Fusarium oxysporum f. sp. lycopersici 4287]
FoHS2-milR45	evm.model.contig000008.343	PNP81769.1 hypothetical protein FNYG_04795 [Fusarium nygamai]
FoHS2-milR45	evm.model.contig000002.978	EMT61872.1 DNA replication complex GINS protein SLD5 [Fusarium oxysporum f. sp. cubense race 4]
FoHS2-milR45	evm.model.contig000009.662	RKK93868.1 hypothetical protein BFJ68_g15405 [Fusarium oxysporum]
FoHS2-milR45	evm.model.contig000002.1597	EXM30788.1 hypothetical protein FOTG_04672 [Fusarium oxysporum f. sp. vasinfectum 25433]
FoHS2-milR45	evm.model.contig000016.5
FoHS2-milR20	evm.model.contig000001.2078	EXL92474.1 hypothetical protein FOIG_14434 [Fusarium oxysporum f. sp. cubense tropical race 4 54006]
FoHS2-milR20	evm.model.contig000001.2210	XP_018243995.1 eukaryotic translation initiation factor 3 subunit K [Fusarium oxysporum f. sp. lycopersici 4287]
FoHS2-milR20	evm.model.contig000001.2215	EMT68593.1 hypothetical protein FOC4_g10013011 [Fusarium oxysporum f. sp. cubense race 4]
FoHS2-milR20	evm.model.contig000009.98	EMT71622.1 hypothetical protein FOC4_g10010135 [Fusarium oxysporum f. sp. cubense race 4]
FoHS2-milR20	evm.model.contig000001.2214	EXM06479.1 hypothetical protein FOIG_03258 [Fusarium oxysporum f. sp. cubense tropical race 4 54006]
FoHS2-milR20	evm.model.contig000001.1659	XP_018238815.1 protein transporter SEC23 [Fusarium oxysporum f. sp. lycopersici 4287]
FoHS2-milR20	evm.model.contig000001.2071	EXL92482.1 hypothetical protein FOIG_14441 [Fusarium oxysporum f. sp. cubense tropical race 4 54006]
FoHS2-milR20	evm.model.contig000002.1473	XP_018233653.1 hypothetical protein FOXG_01109 [Fusarium oxysporum f. sp. lycopersici 4287]
FoHS2-milR20	evm.model.contig000006.809	EMT62785.1 Acyl-CoA dehydrogenase fadE12 [Fusarium oxysporum f. sp. cubense race 4]
FoHS2-milR20	evm.model.contig000001.2219	EMT68586.1 Endoplasmic reticulum mannosyl-oligosaccharide 1,2-alpha-mannosidase [Fusarium oxysporum f. sp. cubense race 4]
FoHS2-milR20	evm.model.contig000003.412	EXK41475.1 hypothetical protein FOMG_04878 [Fusarium oxysporum f. sp. melonis 26406]
FoHS2-milR20	evm.model.contig000004.1341	EMT60934.1 hypothetical protein FOC4_g10012222 [Fusarium oxysporum f. sp. cubense race 4]
FoHS2-milR20	evm.model.contig000001.1574	EGU81762.1 hypothetical protein FOXB_07717 [Fusarium oxysporum Fo5176]
FoHS2-milR20	evm.model.contig000003.415	EMT64041.1 Protein HOS4 [Fusarium oxysporum f. sp. cubense race 4]
FoHS2-milR20	evm.model.contig000001.2075	EMT66894.1 White collar 1 protein [Fusarium oxysporum f. sp. cubense race 4]
FoHS2-milR20	evm.model.contig000002.279	EMT64604.1 Shugoshin [Fusarium oxysporum f. sp. cubense race 4]
FoHS2-milR20	evm.model.contig000004.1271	PCD44379.1 hypothetical protein AU210_003457 [Fusarium oxysporum f. sp. radicis-cucumerinum]
FoHS2-milR20	evm.model.contig000015.32	RKK90302.1 Caffeine resistance protein 5 [Fusarium oxysporum]
FoHS2-milR20	evm.model.contig000001.1961	EXK44685.1 hypothetical protein FOMG_03374 [Fusarium oxysporum f. sp. melonis 26406]
FoHS2-milR20	evm.model.contig000011.224	-
FoHS2-milR20	evm.model.contig000003.626	EMT66838.1 hypothetical protein FOC4_g10000060 [Fusarium oxysporum f. sp. cubense race 4]
FoHS2-milR20	evm.model.contig000007.120	EXK86396.1 hypothetical protein FOQG_09668 [Fusarium oxysporum f. sp. raphani 54005]
FoHS2-milR20	evm.model.contig000005.1	RKK65917.1 hypothetical protein BFJ69_g15862 [Fusarium oxysporum]
FoHS2-milR20	evm.model.contig000015.39	RKK91134.1 hypothetical protein BFJ68_g16268 [Fusarium oxysporum]
FoHS2-milR20	evm.model.contig000002.461	EMT66794.1 hypothetical protein FOC4_g10003128 [Fusarium oxysporum f. sp. cubense race 4]
FoHS2-milR20	evm.model.contig000005.465	RKK71525.1 hypothetical protein BFJ69_g10893 [Fusarium oxysporum]
FoHS2-milR20	evm.model.contig000001.2537	-
FoHS2-milR20	evm.model.contig000008.936	EXM00441.1 hypothetical protein FOIG_07423 [Fusarium oxysporum f. sp. cubense tropical race 4 54006]
FoHS2-milR20	evm.model.contig000011.222	RFN44207.1 hypothetical protein FIE12Z_11533 [Fusarium sp. FIESC_12]
FoHS2-milR20	evm.model.contig000005.723	EXM09154.1 CAMK/CAMKL/GIN4 protein kinase [Fusarium oxysporum f. sp. cubense tropical race 4 54006]
FoHS2-milR20	evm.model.contig000002.466	XP_018231557.1 hypothetical protein FOXG_00017 [Fusarium oxysporum f. sp. lycopersici 4287]
FoHS2-milR20	evm.model.contig000001.2767	EMT67928.1 hypothetical protein FOC4_g10012324 [Fusarium oxysporum f. sp. cubense race 4]
FoHS2-milR20	evm.model.contig000007.121	EXA32373.1 hypothetical protein FOVG_16419 [Fusarium oxysporum f. sp. pisi HDV247]
FoHS2-milR20	evm.model.contig000006.257	EMT65859.1 Dihydroxyacetone synthase [Fusarium oxysporum f. sp. cubense race 4]
FoHS2-milR20	evm.model.contig000002.1132	XP_018232991.1 hypothetical protein FOXG_00731 [Fusarium oxysporum f. sp. lycopersici 4287]
FoHS2-milR20	evm.model.contig000011.33	EGU76069.1 hypothetical protein FOXB_13420 [Fusarium oxysporum Fo5176]
FoHS2-milR20	evm.model.contig000002.121	RKK84968.1 Delta 8-(E)-sphingolipid desaturase [Fusarium oxysporum]
FoHS2-milR20	evm.model.contig000012.82	RKK90384.1 hypothetical protein BFJ68_g16476 [Fusarium oxysporum]
FoHS2-milR20	evm.model.contig000005.1108	EXK27457.1 methyltransferase [Fusarium oxysporum f. sp. melonis 26406]
FoHS2-milR20	evm.model.contig000004.612	XP_018242044.1 UDP-N-acetylglucosamine-dolichyl-phosphate N-acetylglucosaminephosphotransferase [Fusarium oxysporum f. sp. lycopersici 4287]
FoHS2-milR20	evm.model.contig000015.37	OAQ75686.1 RADC family protein [Purpureocillium lilacinum]
FoHS2-milR20	evm.model.contig000007.717	EMT72130.1 Feruloyl esterase B [Fusarium oxysporum f. sp. cubense race 4]
FoHS2-milR20	evm.model.contig000004.1273	EXA48651.1 beta-lactamase [Fusarium oxysporum f. sp. pisi HDV247]
FoHS2-milR20	evm.model.contig000009.282	EXL99730.1 hypothetical protein FOIG_08749 [Fusarium oxysporum f. sp. cubense tropical race 4 54006]
FoHS2-milR20	evm.model.contig000001.734	EMT63500.1 Protein OPY2 [Fusarium oxysporum f. sp. cubense race 4]
FoHS2-milR20	evm.model.contig000005.726	XP_018236931.1 regulatory associated protein-mTOR [Fusarium oxysporum f. sp. lycopersici 4287]
FoHS2-milR20	evm.model.contig000003.629	XP_023428086.1 probable ATP3-F1F0-ATPase complex, F1 gamma subunit [Fusarium fujikuroi IMI 58289]
FoHS2-milR20	evm.model.contig000007.125	EMT67782.1 hypothetical protein FOC4_g10005891 [Fusarium oxysporum f. sp. cubense race 4]
FoHS2-milR20	evm.model.contig000002.1131	EMT61686.1 hypothetical protein FOC4_g10014753 [Fusarium oxysporum f. sp. cubense race 4]
FoHS2-milR20	evm.model.contig000005.468	PCD33178.1 hypothetical protein AU210_009412 [Fusarium oxysporum f. sp. radicis-cucumerinum]
FoHS2-milR20	evm.model.contig000005.1065	EXM08560.1 hypothetical protein FOIG_01640 [Fusarium oxysporum f. sp. cubense tropical race 4 54006]
FoHS2-milR20	evm.model.contig000015.34	EXA31561.1 hypothetical protein FOVG_17182 [Fusarium oxysporum f. sp. pisi HDV247]
FoHS2-milR20	evm.model.contig000011.227	EGU77565.1 hypothetical protein FOXB_11924 [Fusarium oxysporum Fo5176]
FoHS2-milR20	evm.model.contig000002.1477	RKK69910.1 Histone deacetylase RPD3 [Fusarium oxysporum]
FoHS2-milR20	evm.model.contig000002.468	XP_018231560.1 hypothetical protein FOXG_00020 [Fusarium oxysporum f. sp. lycopersici 4287]
FoHS2-milR20	evm.model.contig000011.37	EWZ28004.1 tubulin beta chain [Fusarium oxysporum Fo47]
FoHS2-milR20	evm.model.contig000006.251	EGU85233.1 hypothetical protein FOXB_04254 [Fusarium oxysporum Fo5176]
FoHS2-milR20	evm.model.contig000005.721	EXM09157.1 hypothetical protein FOIG_02090 [Fusarium oxysporum f. sp. cubense tropical race 4 54006]
FoHS2-milR20	evm.model.contig000002.613	XP_018231870.1 hypothetical protein FOXG_00174 [Fusarium oxysporum f. sp. lycopersici 4287]
FoHS2-milR20	evm.model.contig000013.20	-
FoHS2-milR20	evm.model.contig000012.195	KIL91444.1 hypothetical protein FAVG1_05060 [Fusarium avenaceum]
FoHS2-milR20	evm.model.contig000001.123	EMT70551.1 hypothetical protein FOC4_g10009014 [Fusarium oxysporum f. sp. cubense race 4]
FoHS2-milR20	evm.model.contig000005.911	EXM08795.1 hypothetical protein FOIG_01849 [Fusarium oxysporum f. sp. cubense tropical race 4 54006]
FoHS2-milR20	evm.model.contig000009.421	EMT71227.1 hypothetical protein FOC4_g10009726 [Fusarium oxysporum f. sp. cubense race 4]
FoHS2-milR20	evm.model.contig000008.911	EMT74031.1 hypothetical protein FOC4_g10001988 [Fusarium oxysporum f. sp. cubense race 4]
FoHS2-milR20	evm.model.contig000007.456	EMT67343.1 Aryl-alcohol dehydrogenase [Fusarium oxysporum f. sp. cubense race 4]
FoHS2-milR20	evm.model.contig000015.15	EXK77722.1 dTDP-glucose 4,6-dehydratase [Fusarium oxysporum f. sp. raphani 54005]
FoHS2-milR20	evm.model.contig000007.705	EXM20823.1 hypothetical protein FOTG_11207 [Fusarium oxysporum f. sp. vasinfectum 25433]
FoHS2-milR20	evm.model.contig000002.1450	EMT61298.1 hypothetical protein FOC4_g10014352 [Fusarium oxysporum f. sp. cubense race 4]
FoHS2-milR20	evm.model.contig000002.1156	EMT61656.1 N-alpha-acetyltransferase 35, NatC auxiliary subunit [Fusarium oxysporum f. sp. cubense race 4]
FoHS2-milR20	evm.model.contig000004.542	EXM02943.1 SCY1 protein kinase [Fusarium oxysporum f. sp. cubense tropical race 4 54006]
FoHS2-milR20	evm.model.contig000006.425	EMT66065.1 hypothetical protein FOC4_g10008191 [Fusarium oxysporum f. sp. cubense race 4]
FoHS2-milR20	evm.model.contig000003.436	EMT64013.1 Isoamyl acetate-hydrolyzing esterase 1 like protein [Fusarium oxysporum f. sp. cubense race 4]
FoHS2-milR20	evm.model.contig000010.663	EXK24470.1 hypothetical protein FOMG_18804 [Fusarium oxysporum f. sp. melonis 26406]
FoHS2-milR20	evm.model.contig000005.440	EGU78496.1 hypothetical protein FOXB_11017 [Fusarium oxysporum Fo5176]
FoHS2-milR20	evm.model.contig000006.424	EMT66064.1 Putative phosphatidate cytidylyltransferase [Fusarium oxysporum f. sp. cubense race 4]
FoHS2-milR20	evm.model.contig000002.1457	EWZ51998.1 hypothetical protein FOZG_01868 [Fusarium oxysporum Fo47]
FoHS2-milR20	evm.model.contig000001.127	EWY91919.1 hypothetical protein FOYG_08844 [Fusarium oxysporum FOSC 3-a]
FoHS2-milR20	evm.model.contig000010.661	EWZ33898.1 tagatose 1,6-diphosphate aldolase [Fusarium oxysporum Fo47]
FoHS2-milR20	evm.model.contig000004.409	RKK68017.1 hypothetical protein BFJ69_g13973 [Fusarium oxysporum]
FoHS2-milR20	evm.model.contig000001.716	EWZ89993.1 hypothetical protein FOWG_07809 [Fusarium oxysporum f. sp. lycopersici MN25]
FoHS2-milR20	evm.model.contig000005.147	SCO87319.1 related to myc-type bHLH transcription factor [Fusarium oxysporum]
FoHS2-milR20	evm.model.contig000002.440	EMT64413.1 hypothetical protein FOC4_g10007084 [Fusarium oxysporum f. sp. cubense race 4]
FoHS2-milR20	evm.model.contig000008.763	EMT73305.1 hypothetical protein FOC4_g10004671 [Fusarium oxysporum f. sp. cubense race 4]
FoHS2-milR20	evm.model.contig000001.128	EXL99096.1 hypothetical protein FOIG_08974 [Fusarium oxysporum f. sp. cubense tropical race 4 54006]
FoHS2-milR20	evm.model.contig000004.183	EXM03550.1 hippurate hydrolase [Fusarium oxysporum f. sp. cubense tropical race 4 54006]
FoHS2-milR20	evm.model.contig000003.940	XP_018234470.1 NADP-specific glutamate dehydrogenase [Fusarium oxysporum f. sp. lycopersici 4287]
FoHS2-milR20	evm.model.contig000010.320	EMT69115.1 hypothetical protein FOC4_g10005217 [Fusarium oxysporum f. sp. cubense race 4]
FoHS2-milR20	evm.model.contig000002.284	EXM09981.1 hypothetical protein FOIG_00248 [Fusarium oxysporum f. sp. cubense tropical race 4 54006]
FoHS2-milR20	evm.model.contig000006.860	EXA31362.1 hypothetical protein FOVG_17334 [Fusarium oxysporum f. sp. pisi HDV247]
FoHS2-milR20	evm.model.contig000010.327	EMT69107.1 hypothetical protein FOC4_g10005209 [Fusarium oxysporum f. sp. cubense race 4]
FoHS2-milR20	evm.model.contig000010.698	RKK09367.1 hypothetical protein BFJ65_g15818 [Fusarium oxysporum f. sp. cepae]
FoHS2-milR20	evm.model.contig000003.1345	EMT72705.1 hypothetical protein FOC4_g10004182 [Fusarium oxysporum f. sp. cubense race 4]
FoHS2-milR20	evm.model.contig000002.1733	EXL93518.1 hypothetical protein FOIG_13651 [Fusarium oxysporum f. sp. cubense tropical race 4 54006]
FoHS2-milR20	evm.model.contig000008.748	XP_018251279.1 succinyl-CoA ligase [GDP-forming] subunit beta, mitochondrial [Fusarium oxysporum f. sp. lycopersici 4287]
FoHS2-milR20	evm.model.contig000004.1066	XP_018245331.1 50S ribosomal protein L11 [Fusarium oxysporum f. sp. lycopersici 4287]
FoHS2-milR20	evm.model.contig000001.2232	EMT68568.1 Bromodomain-containing protein C25H2.11c [Fusarium oxysporum f. sp. cubense race 4]
FoHS2-milR20	evm.model.contig000001.1798	EWZ01084.1 sterol 3beta-glucosyltransferase [Fusarium oxysporum FOSC 3-a]
FoHS2-milR20	evm.model.contig000010.321	EXL92655.1 hypothetical protein FOIG_14391 [Fusarium oxysporum f. sp. cubense tropical race 4 54006]
FoHS2-milR20	evm.model.contig000007.106	EXL97559.1 hypothetical protein FOIG_10586 [Fusarium oxysporum f. sp. cubense tropical race 4 54006]
FoHS2-milR20	evm.model.contig000002.914	EXK88200.1 hypothetical protein FOQG_08577 [Fusarium oxysporum f. sp. raphani 54005]
FoHS2-milR20	evm.model.contig000009.423	RKK88170.1 hypothetical protein BFJ69_g27 [Fusarium oxysporum]
FoHS2-milR20	evm.model.contig000010.667	ENH62903.1 Positive regulator of purine utilization [Fusarium oxysporum f. sp. cubense race 1]
FoHS2-milR20	evm.model.contig000002.444	XP_018249488.1 hypothetical protein FOXG_11334 [Fusarium oxysporum f. sp. lycopersici 4287]
FoHS2-milR20	evm.model.contig000008.587	EMT73095.1 hypothetical protein FOC4_g10004458 [Fusarium oxysporum f. sp. cubense race 4]
FoHS2-milR20	evm.model.contig000001.1554	EXM02282.1 hypothetical protein FOIG_06548 [Fusarium oxysporum f. sp. cubense tropical race 4 54006]
FoHS2-milR20	evm.model.contig000001.1944	EMT67074.1 Altered inheritance of mitochondria protein 6 [Fusarium oxysporum f. sp. cubense race 4]
FoHS2-milR20	evm.model.contig000001.1203	EMT69298.1 hypothetical protein FOC4_g10001248 [Fusarium oxysporum f. sp. cubense race 4]
FoHS2-milR20	evm.model.contig000005.760	RKK97778.1 hypothetical protein BFJ71_g7124 [Fusarium oxysporum]
FoHS2-milR20	evm.model.contig000007.474	EMT67317.1 hypothetical protein FOC4_g10005398 [Fusarium oxysporum f. sp. cubense race 4]
FoHS2-milR20	evm.model.contig000004.224	EXM03486.1 hypothetical protein FOIG_06287 [Fusarium oxysporum f. sp. cubense tropical race 4 54006]
FoHS2-milR20	evm.model.contig000001.12	EXL99296.1 hypothetical protein FOIG_09158 [Fusarium oxysporum f. sp. cubense tropical race 4 54006]
FoHS2-milR20	evm.model.contig000002.1179	EWY93262.1 hypothetical protein FOYG_06535 [Fusarium oxysporum FOSC 3-a]
FoHS2-milR20	evm.model.contig000010.304	RKK71675.1 hypothetical protein BFJ69_g10725 [Fusarium oxysporum]
FoHS2-milR20	evm.model.contig000001.2785	EXL90314.1 hypothetical protein FOIG_16434 [Fusarium oxysporum f. sp. cubense tropical race 4 54006]
FoHS2-milR20	evm.model.contig000007.690	EMT72085.1 Major facilitator superfamily domain-containing protein 1 [Fusarium oxysporum f. sp. cubense race 4]
FoHS2-milR20	evm.model.contig000004.1004	EGU85640.1 hypothetical protein FOXB_03786 [Fusarium oxysporum Fo5176]
FoHS2-milR20	evm.model.contig000012.209	RSL82441.1 hypothetical protein CEP51_005175 [Fusarium sp. AF-3]
FoHS2-milR20	evm.model.contig000001.2573	EMT68171.1 Nucleoside diphosphate kinase [Fusarium oxysporum f. sp. cubense race 4]
FoHS2-milR20	evm.model.contig000001.2570
FoHS2-milR20	evm.model.contig000005.426	XP_018237563.1 hypothetical protein FOXG_03420 [Fusarium oxysporum f. sp. lycopersici 4287]
FoHS2-milR20	evm.model.contig000006.840	PCD28627.1 hypothetical protein AU210_011185 [Fusarium oxysporum f. sp. radicis-cucumerinum]
FoHS2-milR20	evm.model.contig000004.887	EMT60402.1 hypothetical protein FOC4_g10011673 [Fusarium oxysporum f. sp. cubense race 4]
FoHS2-milR20	evm.model.contig000002.635	EGU77828.1 hypothetical protein FOXB_11692 [Fusarium oxysporum Fo5176]
FoHS2-milR20	evm.model.contig000005.894	XP_018236642.1 endoglucanase type C [Fusarium oxysporum f. sp. lycopersici 4287]
FoHS2-milR20	evm.model.contig000003.665	EMT65486.1 Lactobacillus shifted protein [Fusarium oxysporum f. sp. cubense race 4]
FoHS2-milR20	evm.model.contig000003.840	EMT65286.1 Protein bem46 [Fusarium oxysporum f. sp. cubense race 4]
FoHS2-milR20	evm.model.contig000010.300	EMT69137.1 hypothetical protein FOC4_g10005239 [Fusarium oxysporum f. sp. cubense race 4]
FoHS2-milR20	evm.model.contig000003.831	EMT65295.1 hypothetical protein FOC4_g10011277 [Fusarium oxysporum f. sp. cubense race 4]
FoHS2-milR20	evm.model.contig000008.700	EXM00853.1 hypothetical protein FOIG_07741, partial [Fusarium oxysporum f. sp. cubense tropical race 4 54006]
FoHS2-milR20	evm.model.contig000001.865	EGU82866.1 hypothetical protein FOXB_06669 [Fusarium oxysporum Fo5176]
FoHS2-milR20	evm.model.contig000004.424	SCO85561.1 uncharacterized protein FRV6_09688 [Fusarium oxysporum]
FoHS2-milR20	evm.model.contig000004.880	EXM00422.1 hypothetical protein FOIG_08357 [Fusarium oxysporum f. sp. cubense tropical race 4 54006]
FoHS2-milR20	evm.model.contig000004.883	XP_018244997.1 hypothetical protein FOXG_08310 [Fusarium oxysporum f. sp. lycopersici 4287]
FoHS2-milR20	evm.model.contig000002.633	XP_018231917.1 hypothetical protein FOXG_00197 [Fusarium oxysporum f. sp. lycopersici 4287]
FoHS2-milR20	evm.model.contig000005.168	EWZ39015.1 hypothetical protein FOZG_08244 [Fusarium oxysporum Fo47]
FoHS2-milR20	evm.model.contig000005.428	EWY88911.1 phosphoenolpyruvate carboxykinase [Fusarium oxysporum FOSC 3-a]
FoHS2-milR20	evm.model.contig000002.933	EXK88281.1 hypothetical protein FOQG_08600 [Fusarium oxysporum f. sp. raphani 54005]
FoHS2-milR20	evm.model.contig000001.2692	EWZ02654.1 hypothetical protein FOYG_01884 [Fusarium oxysporum FOSC 3-a]
FoHS2-milR20	evm.model.contig000004.882	XP_018244994.1 DNA-directed RNA polymerase I, II, and III subunit RPABC1 [Fusarium oxysporum f. sp. lycopersici 4287]
FoHS2-milR20	evm.model.contig000004.166	XP_018241263.1 hypothetical protein FOXG_05776 [Fusarium oxysporum f. sp. lycopersici 4287]
FoHS2-milR20	evm.model.contig000009.246	EXL99679.1 phenazine biosynthesis protein [Fusarium oxysporum f. sp. cubense tropical race 4 54006]
FoHS2-milR20	evm.model.contig000015.74	EXK76091.1 hypothetical protein FOQG_19149 [Fusarium oxysporum f. sp. raphani 54005]
FoHS2-milR20	evm.model.contig000001.1072	EMT63123.1 hypothetical protein FOC4_g10013331 [Fusarium oxysporum f. sp. cubense race 4]
FoHS2-milR20	evm.model.contig000002.1385	-
FoHS2-milR20	evm.model.contig000002.1386	EMT61376.1 hypothetical protein FOC4_g10014432 [Fusarium oxysporum f. sp. cubense race 4]
FoHS2-milR20	evm.model.contig000005.164	XP_018256006.1 CMGC/SRPK protein kinase [Fusarium oxysporum f. sp. lycopersici 4287]
FoHS2-milR20	evm.model.contig000001.1202	EXL92057.1 hypothetical protein FOIG_14933 [Fusarium oxysporum f. sp. cubense tropical race 4 54006]
FoHS2-milR20	evm.model.contig000001.509	EMT63773.1 hypothetical protein FOC4_g10014020 [Fusarium oxysporum f. sp. cubense race 4]
FoHS2-milR20	evm.model.contig000007.479	EXM13401.1 tryptophan synthase, beta subunit [Fusarium oxysporum f. sp. vasinfectum 25433]
FoHS2-milR20	evm.model.contig000009.245	EMT71436.1 Low specificity L-threonine aldolase [Fusarium oxysporum f. sp. cubense race 4]
FoHS2-milR20	evm.model.contig000006.60	EXL91859.1 hypothetical protein FOIG_14968 [Fusarium oxysporum f. sp. cubense tropical race 4 54006]
FoHS2-milR20	evm.model.contig000008.566	EMT70358.1 Ferric/cupric reductase transmembrane component 2 [Fusarium oxysporum f. sp. cubense race 4]
FoHS2-milR20	evm.model.contig000009.400	EWY83676.1 hypothetical protein FOYG_13474 [Fusarium oxysporum FOSC 3-a]
FoHS2-milR20	evm.model.contig000007.128	EMT67779.1 2-hydroxymuconic semialdehyde hydrolase [Fusarium oxysporum f. sp. cubense race 4]
FoHS2-milR20	evm.model.contig000010.640	EXL42696.1 hypothetical protein FOCG_15144 [Fusarium oxysporum f. sp. radicis-lycopersici 26381]
FoHS2-milR20	evm.model.contig000001.2781	EGU75194.1 hypothetical protein FOXB_14291 [Fusarium oxysporum Fo5176]
FoHS2-milR20	evm.model.contig000012.203	XP_022507508.1 hypothetical protein AYO21_10232 [Fonsecaea monophora]
FoHS2-milR20	evm.model.contig000005.397	EXL94101.1 hypothetical protein FOIG_13012 [Fusarium oxysporum f. sp. cubense tropical race 4 54006]
FoHS2-milR20	evm.model.contig000008.707	EMT73239.1 Histone-lysine N-methyltransferase ash1 [Fusarium oxysporum f. sp. cubense race 4]
FoHS2-milR20	evm.model.contig000014.103	PNP52689.1 hypothetical protein FNYG_15822 [Fusarium nygamai]
FoHS2-milR20	evm.model.contig000012.205	XP_016244029.1 hypothetical protein PV07_11982 [Cladophialophora immunda]
FoHS2-milR20	evm.model.contig000015.75	KPA37115.1 hypothetical protein FLAG1_10090 [Fusarium langsethiae]
FoHS2-milR20	evm.model.contig000002.1172	EWZ51423.1 hypothetical protein FOZG_01510 [Fusarium oxysporum Fo47]
FoHS2-milR20	evm.model.contig000012.204	PNP42057.1 hypothetical protein THARTR1_11194 [Trichoderma harzianum]
FoHS2-milR20	evm.model.contig000010.707	EMT74323.1 hypothetical protein FOC4_g10002424 [Fusarium oxysporum f. sp. cubense race 4]
FoHS2-milR20	evm.model.contig000001.862	EWY90413.1 hypothetical protein FOYG_07948 [Fusarium oxysporum FOSC 3-a]
FoHS2-milR20	evm.model.contig000002.1411	XP_018233548.1 hypothetical protein FOXG_01043 [Fusarium oxysporum f. sp. lycopersici 4287]
FoHS2-milR20	evm.model.contig000001.861	XP_018240169.1 hypothetical protein FOXG_05152 [Fusarium oxysporum f. sp. lycopersici 4287]
FoHS2-milR20	evm.model.contig000003.1062	EMT65028.1 hypothetical protein FOC4_g10011002 [Fusarium oxysporum f. sp. cubense race 4]
FoHS2-milR20	evm.model.contig000001.985	XP_018239950.1 mannan endo-1,6-alpha-mannosidase [Fusarium oxysporum f. sp. lycopersici 4287]
FoHS2-milR20	evm.model.contig000009.196	XP_018247442.1 hypothetical protein FOXG_09989 [Fusarium oxysporum f. sp. lycopersici 4287]
FoHS2-milR20	evm.model.contig000001.863	EWY90412.1 hypothetical protein FOYG_07947 [Fusarium oxysporum FOSC 3-a]
FoHS2-milR20	evm.model.contig000006.406	EGU87953.1 hypothetical protein FOXB_01544 [Fusarium oxysporum Fo5176]
FoHS2-milR20	evm.model.contig000001.2016	EXL91694.1 hypothetical protein FOIG_15223 [Fusarium oxysporum f. sp. cubense tropical race 4 54006]
FoHS2-milR20	evm.model.contig000006.49	EMT65597.1 hypothetical protein FOC4_g10007700 [Fusarium oxysporum f. sp. cubense race 4]
FoHS2-milR20	evm.model.contig000003.864	XP_018234613.1 translation initiation factor RLI1 [Fusarium oxysporum f. sp. lycopersici 4287]
FoHS2-milR20	evm.model.contig000003.393	EMT64068.1 Protein BNI4 [Fusarium oxysporum f. sp. cubense race 4]
FoHS2-milR20	evm.model.contig000003.648	EMT65505.1 General alpha-glucoside permease [Fusarium oxysporum f. sp. cubense race 4]
FoHS2-milR20	evm.model.contig000003.137	XP_018236070.1 hypothetical protein FOXG_02478 [Fusarium oxysporum f. sp. lycopersici 4287]
FoHS2-milR20	evm.model.contig000010.628	EXL42679.1 hypothetical protein FOCG_15128 [Fusarium oxysporum f. sp. radicis-lycopersici 26381]
FoHS2-milR20	evm.model.contig000014.57	EXL86148.1 insulysin [Fusarium oxysporum f. sp. conglutinans race 2 54008]
FoHS2-milR20	evm.model.contig000001.1266	EXM24660.1 hypothetical protein FOTG_08155 [Fusarium oxysporum f. sp. vasinfectum 25433]
FoHS2-milR20	evm.model.contig000004.55	EMT72472.1 Putative acetoacetate decarboxylase [Fusarium oxysporum f. sp. cubense race 4]
FoHS2-milR20	evm.model.contig000004.208	EXM03510.1 hypothetical protein FOIG_06304 [Fusarium oxysporum f. sp. cubense tropical race 4 54006]
FoHS2-milR20	evm.model.contig000011.108	KFY53481.1 hypothetical protein V496_07541 [Pseudogymnoascus sp. VKM F-4515 (FW-2607)]
FoHS2-milR20	evm.model.contig000009.267	EMT71402.1 hypothetical protein FOC4_g10009901 [Fusarium oxysporum f. sp. cubense race 4]
FoHS2-milR20	evm.model.contig000003.951	RKK87732.1 60S ribosomal protein L4-B [Fusarium oxysporum]
FoHS2-milR20	evm.model.contig000003.475	XP_018235443.1 hypothetical protein FOXG_02115 [Fusarium oxysporum f. sp. lycopersici 4287]
FoHS2-milR20	evm.model.contig000001.1481	EWZ00487.1 hypothetical protein FOYG_00339 [Fusarium oxysporum FOSC 3-a]
FoHS2-milR20	evm.model.contig000004.1211	RKL36405.1 hypothetical protein BFJ70_g7336 [Fusarium oxysporum]
FoHS2-milR20	evm.model.contig000003.952	EMT65156.1 Aromatic amino acid aminotransferase C56E4.03 [Fusarium oxysporum f. sp. cubense race 4]
FoHS2-milR20	evm.model.contig000004.441	EWY95594.1 hypothetical protein FOYG_04593 [Fusarium oxysporum FOSC 3-a]
FoHS2-milR20	evm.model.contig000001.2018	XP_018238196.1 hypothetical protein FOXG_03792 [Fusarium oxysporum f. sp. lycopersici 4287]
FoHS2-milR20	evm.model.contig000001.1019	EXL67057.1 hypothetical protein FOPG_16802 [Fusarium oxysporum f. sp. conglutinans race 2 54008]
FoHS2-milR20	evm.model.contig000003.1069	XP_018234243.1 calcineurin subunit B [Fusarium oxysporum f. sp. lycopersici 4287]
FoHS2-milR20	evm.model.contig000003.649	XP_018235061.1 hypothetical protein FOXG_01929 [Fusarium oxysporum f. sp. lycopersici 4287]
FoHS2-milR20	evm.model.contig000002.339	EGU88258.1 hypothetical protein FOXB_01221 [Fusarium oxysporum Fo5176]
FoHS2-milR20	evm.model.contig000003.1066	RKL14627.1 Elongation factor 1-gamma 1 [Fusarium oxysporum]
FoHS2-milR20	evm.model.contig000006.230	EWY85487.1 hypothetical protein FOYG_12639 [Fusarium oxysporum FOSC 3-a]
FoHS2-milR20	evm.model.contig000003.1067	EGU74793.1 hypothetical protein FOXB_14686 [Fusarium oxysporum Fo5176]
FoHS2-milR20	evm.model.contig000001.320	XP_018248101.1 NADH dehydrogenase (ubiquinone) Fe-S protein 4 [Fusarium oxysporum f. sp. lycopersici 4287]
FoHS2-milR20	evm.model.contig000011.104	PNP61672.1 hypothetical protein FNYG_13589 [Fusarium nygamai]
FoHS2-milR20	evm.model.contig000005.749	XP_018236889.1 3-oxoacyl-[acyl-carrier protein] reductase [Fusarium oxysporum f. sp. lycopersici 4287]
FoHS2-milR20	evm.model.contig000001.843	XP_018240209.1 20S proteasome subunit alpha 1 [Fusarium oxysporum f. sp. lycopersici 4287]
FoHS2-milR20	evm.model.contig000001.2594	RKL13097.1 hypothetical protein BFJ68_g7480 [Fusarium oxysporum]
FoHS2-milR20	evm.model.contig000003.644	EXM36667.1 hypothetical protein FOTG_00718 [Fusarium oxysporum f. sp. vasinfectum 25433]
FoHS2-milR20	evm.model.contig000001.1267	EXK43433.1 hypothetical protein FOMG_02391 [Fusarium oxysporum f. sp. melonis 26406]
FoHS2-milR20	evm.model.contig000002.488	EMT66763.1 Alternative oxidase, mitochondrial [Fusarium oxysporum f. sp. cubense race 4]
FoHS2-milR20	evm.model.contig000001.1486	EGU85922.1 hypothetical protein FOXB_03589 [Fusarium oxysporum Fo5176]
FoHS2-milR20	evm.model.contig000009.462	EXM18432.1 hypothetical protein FOTG_13531 [Fusarium oxysporum f. sp. vasinfectum 25433]
FoHS2-milR20	evm.model.contig000003.1063	RKK87760.1 Glucose N-acetyltransferase 1 [Fusarium oxysporum]
FoHS2-milR20	evm.model.contig000003.868	EMT65250.1 DNA replication licensing factor mcm7 [Fusarium oxysporum f. sp. cubense race 4]
FoHS2-milR20	evm.model.contig000003.866	EMT65253.1 3'(2'),5'-bisphosphate nucleotidase [Fusarium oxysporum f. sp. cubense race 4]
FoHS2-milR20	evm.model.contig000004.1023	XP_018245249.1 DNA replication complex GINS protein PSF2 [Fusarium oxysporum f. sp. lycopersici 4287]
FoHS2-milR20	evm.model.contig000003.1387	EMT72639.1 Acyl-CoA dehydrogenase family member 10 [Fusarium oxysporum f. sp. cubense race 4]
FoHS2-milR20	evm.model.contig000002.779	XP_018232254.1 DNA glycosylase [Fusarium oxysporum f. sp. lycopersici 4287]
FoHS2-milR20	evm.model.contig000001.522	PCD35480.1 hypothetical protein AU210_008049 [Fusarium oxysporum f. sp. radicis-cucumerinum]
FoHS2-milR20	evm.model.contig000005.181	EXM20938.1 hypothetical protein FOTG_11072 [Fusarium oxysporum f. sp. vasinfectum 25433]
FoHS2-milR20	evm.model.contig000008.549	RBA13116.1 hypothetical protein FPRO05_13759 [Fusarium proliferatum]
FoHS2-milR20	evm.model.contig000004.57	EXK80060.1 hypothetical protein FOQG_15411 [Fusarium oxysporum f. sp. raphani 54005]
FoHS2-milR20	evm.model.contig000007.675	RKK78438.1 hypothetical protein BFJ69_g5488 [Fusarium oxysporum]
FoHS2-milR20	evm.model.contig000001.988	XP_018239940.1 hypothetical protein FOXG_05010 [Fusarium oxysporum f. sp. lycopersici 4287]
FoHS2-milR20	evm.model.contig000009.268	EXL99713.1 hypothetical protein FOIG_08732 [Fusarium oxysporum f. sp. cubense tropical race 4 54006]
FoHS2-milR20	evm.model.contig000006.396	XP_018249614.1 hypothetical protein FOXG_11423 [Fusarium oxysporum f. sp. lycopersici 4287]
FoHS2-milR20	evm.model.contig000001.1386	EMT72560.1 hypothetical protein FOC4_g10001196 [Fusarium oxysporum f. sp. cubense race 4]
FoHS2-milR20	evm.model.contig000003.802	EMT65329.1 hypothetical protein FOC4_g10011311 [Fusarium oxysporum f. sp. cubense race 4]
FoHS2-milR20	evm.model.contig000009.12	EMT71743.1 hypothetical protein FOC4_g10010260 [Fusarium oxysporum f. sp. cubense race 4]
FoHS2-milR20	evm.model.contig000002.1035	XP_018232774.1 S-adenosylmethionine synthase [Fusarium oxysporum f. sp. lycopersici 4287]
FoHS2-milR20	evm.model.contig000011.120	EXA31841.1 hypothetical protein FOVG_16899 [Fusarium oxysporum f. sp. pisi HDV247]
FoHS2-milR20	evm.model.contig000007.359	EMT67478.1 hypothetical protein FOC4_g10005570 [Fusarium oxysporum f. sp. cubense race 4]
FoHS2-milR20	evm.model.contig000004.128	SCO85925.1 uncharacterized protein FRV6_10052 [Fusarium oxysporum]
FoHS2-milR20	evm.model.contig000009.781	EXA33005.1 hypothetical protein FOVG_15811 [Fusarium oxysporum f. sp. pisi HDV247]
FoHS2-milR20	evm.model.contig000006.176	EXM05372.1 hypothetical protein FOIG_03969 [Fusarium oxysporum f. sp. cubense tropical race 4 54006]
FoHS2-milR20	evm.model.contig000001.2297	EMT68496.1 Laminin-like protein epi-1 [Fusarium oxysporum f. sp. cubense race 4]
FoHS2-milR20	evm.model.contig000007.435	EXL52173.1 hypothetical protein FOCG_07995 [Fusarium oxysporum f. sp. radicis-lycopersici 26381]
FoHS2-milR20	evm.model.contig000004.1043	EMT60583.1 Cell wall protein SED1 [Fusarium oxysporum f. sp. cubense race 4]
FoHS2-milR20	evm.model.contig000002.206	EWZ49390.1 hypothetical protein FOZG_00323 [Fusarium oxysporum Fo47]
FoHS2-milR20	evm.model.contig000004.262	EXM03436.1 hypothetical protein FOIG_06242 [Fusarium oxysporum f. sp. cubense tropical race 4 54006]
FoHS2-milR20	evm.model.contig000006.178	RKK85250.1 hypothetical protein BFJ71_g14232 [Fusarium oxysporum]
FoHS2-milR20	evm.model.contig000013.88	RKK89122.1 hypothetical protein BFJ68_g16781 [Fusarium oxysporum]
FoHS2-milR20	evm.model.contig000006.378	EMT66006.1 ASTRA-associated protein 1 [Fusarium oxysporum f. sp. cubense race 4]
FoHS2-milR20	evm.model.contig000007.436	EMT67373.1 hypothetical protein FOC4_g10005462 [Fusarium oxysporum f. sp. cubense race 4]
FoHS2-milR20	evm.model.contig000001.2295	XP_018243874.1 hypothetical protein FOXG_07980 [Fusarium oxysporum f. sp. lycopersici 4287]
FoHS2-milR20	evm.model.contig000007.654	EGU78048.1 hypothetical protein FOXB_11434 [Fusarium oxysporum Fo5176]
FoHS2-milR20	evm.model.contig000001.2418	EXM06837.1 hypothetical protein FOIG_03513 [Fusarium oxysporum f. sp. cubense tropical race 4 54006]
FoHS2-milR20	evm.model.contig000008.528	EMT70316.1 hypothetical protein FOC4_g10008762 [Fusarium oxysporum f. sp. cubense race 4]
FoHS2-milR20	evm.model.contig000002.1244	EMT61550.1 hypothetical protein FOC4_g10014613 [Fusarium oxysporum f. sp. cubense race 4]
FoHS2-milR20	evm.model.contig000005.211
FoHS2-milR20	evm.model.contig000004.460	ENH74003.1 Lipoyl synthase, mitochondrial [Fusarium oxysporum f. sp. cubense race 1]
FoHS2-milR20	evm.model.contig000002.542	PCD45201.1 hypothetical protein AU210_000642 [Fusarium oxysporum f. sp. radicis-cucumerinum]
FoHS2-milR20	evm.model.contig000013.83	XP_018255641.1 hypothetical protein FOXG_15093 [Fusarium oxysporum f. sp. lycopersici 4287]
FoHS2-milR20	evm.model.contig000014.36	RSL54919.1 hypothetical protein CEP54_009631 [Fusarium sp. AF-8]
FoHS2-milR20	evm.model.contig000006.8	XP_018250303.1 hypothetical protein FOXG_11884 [Fusarium oxysporum f. sp. lycopersici 4287]
FoHS2-milR20	evm.model.contig000004.906	EMT60425.1 hypothetical protein FOC4_g10011696 [Fusarium oxysporum f. sp. cubense race 4]
FoHS2-milR20	evm.model.contig000002.24	EWZ28650.1 hypothetical protein FOZG_17655 [Fusarium oxysporum Fo47]
FoHS2-milR20	evm.model.contig000001.1655	EMT66385.1 Myb-like DNA-binding protein myb-1 [Fusarium oxysporum f. sp. cubense race 4]
FoHS2-milR20	evm.model.contig000003.119	EMT64381.1 hypothetical protein FOC4_g10010880 [Fusarium oxysporum f. sp. cubense race 4]
FoHS2-milR20	evm.model.contig000001.1034	EXL45108.1 hypothetical protein FOCG_13867 [Fusarium oxysporum f. sp. radicis-lycopersici 26381]
FoHS2-milR20	evm.model.contig000007.355	EMT67484.1 hypothetical protein FOC4_g10005576 [Fusarium oxysporum f. sp. cubense race 4]
FoHS2-milR20	evm.model.contig000003.805	XP_018234740.1 hypothetical protein FOXG_01766 [Fusarium oxysporum f. sp. lycopersici 4287]
FoHS2-milR20	evm.model.contig000013.65	EXA29821.1 hypothetical protein FOVG_18736 [Fusarium oxysporum f. sp. pisi HDV247]
FoHS2-milR20	evm.model.contig000001.2293	EMT68500.1 hypothetical protein FOC4_g10012916 [Fusarium oxysporum f. sp. cubense race 4]
FoHS2-milR20	evm.model.contig000001.1032	EXL51561.1 hypothetical protein FOCG_09485 [Fusarium oxysporum f. sp. radicis-lycopersici 26381]
FoHS2-milR20	evm.model.contig000002.759	EWY94180.1 hypothetical protein FOYG_07026 [Fusarium oxysporum FOSC 3-a]
FoHS2-milR20	evm.model.contig000006.23	XP_018250267.1 cytochrome P450 oxidoreductase [Fusarium oxysporum f. sp. lycopersici 4287]
FoHS2-milR20	evm.model.contig000004.1266	EGU81152.1 hypothetical protein FOXB_08302 [Fusarium oxysporum Fo5176]
FoHS2-milR20	evm.model.contig000001.2689	EGU84913.1 hypothetical protein FOXB_04494 [Fusarium oxysporum Fo5176]
FoHS2-milR20	evm.model.contig000002.1657	EMT61044.1 Glutathione S-transferase omega-1 [Fusarium oxysporum f. sp. cubense race 4]
FoHS2-milR20	evm.model.contig000011.155	EXA29821.1 hypothetical protein FOVG_18736 [Fusarium oxysporum f. sp. pisi HDV247]
FoHS2-milR20	evm.model.contig000006.355	EMT65981.1 hypothetical protein FOC4_g10008098 [Fusarium oxysporum f. sp. cubense race 4]
FoHS2-milR20	evm.model.contig000002.1797	EXK49853.1 hypothetical protein FOMG_02333 [Fusarium oxysporum f. sp. melonis 26406]
FoHS2-milR20	evm.model.contig000008.34	EMT73655.1 hypothetical protein FOC4_g10002145 [Fusarium oxysporum f. sp. cubense race 4]
FoHS2-milR20	evm.model.contig000001.1713	XP_018238703.1 hypothetical protein FOXG_04158 [Fusarium oxysporum f. sp. lycopersici 4287]
FoHS2-milR20	evm.model.contig000003.827	EMT65301.1 hypothetical protein FOC4_g10011283 [Fusarium oxysporum f. sp. cubense race 4]
FoHS2-milR20	evm.model.contig000001.1631	XP_003853858.1 calcium ion binding, calmodulin [Zymoseptoria tritici IPO323]
FoHS2-milR20	evm.model.contig000005.284	EXL95557.1 hypothetical protein FOIG_12047 [Fusarium oxysporum f. sp. cubense tropical race 4 54006]
FoHS2-milR20	evm.model.contig000010.482	EXM19387.1 hypothetical protein FOTG_12636 [Fusarium oxysporum f. sp. vasinfectum 25433]
FoHS2-milR20	evm.model.contig000001.2681	EGU84921.1 hypothetical protein FOXB_04502 [Fusarium oxysporum Fo5176]
FoHS2-milR20	evm.model.contig000009.697	EWY84143.1 hypothetical protein FOYG_13916 [Fusarium oxysporum FOSC 3-a]
FoHS2-milR20	evm.model.contig000003.561	RKK78325.1 ATP-dependent RNA helicase DED1 [Fusarium oxysporum]
FoHS2-milR20	evm.model.contig000006.584	EMT62499.1 Exostosin-2 [Fusarium oxysporum f. sp. cubense race 4]
FoHS2-milR20	evm.model.contig000003.358	RKK77580.1 hypothetical protein BFJ69_g6129 [Fusarium oxysporum]
FoHS2-milR20	evm.model.contig000004.1107	XP_018245393.1 orotate phosphoribosyltransferase [Fusarium oxysporum f. sp. lycopersici 4287]
FoHS2-milR20	evm.model.contig000002.1074	EMT61757.1 hypothetical protein FOC4_g10014826 [Fusarium oxysporum f. sp. cubense race 4]
FoHS2-milR20	evm.model.contig000002.1340	XP_018233411.1 mitochondrial GTP/GDP carrier protein 1 [Fusarium oxysporum f. sp. lycopersici 4287]
FoHS2-milR20	evm.model.contig000002.1225	XP_018233161.1 UDP-N-acetylglucosamine pyrophosphorylase [Fusarium oxysporum f. sp. lycopersici 4287]
FoHS2-milR20	evm.model.contig000004.489	EXM03046.1 phosphoribosylaminoimidazole-succinocarboxamide synthase [Fusarium oxysporum f. sp. cubense tropical race 4 54006]
FoHS2-milR20	evm.model.contig000002.691	EMT62232.1 Phosphoacetylglucosamine mutase [Fusarium oxysporum f. sp. cubense race 4]
FoHS2-milR20	evm.model.contig000003.565	XP_018235254.1 hypothetical protein FOXG_02015 [Fusarium oxysporum f. sp. lycopersici 4287]
FoHS2-milR20	evm.model.contig000004.671	EXL94339.1 pyridoxamine 5'-phosphate oxidase [Fusarium oxysporum f. sp. cubense tropical race 4 54006]
FoHS2-milR20	evm.model.contig000004.713	XP_018242228.1 hypothetical protein FOXG_06395 [Fusarium oxysporum f. sp. lycopersici 4287]
FoHS2-milR20	evm.model.contig000008.32	EXM04448.1 hypothetical protein FOIG_04664 [Fusarium oxysporum f. sp. cubense tropical race 4 54006]
FoHS2-milR20	evm.model.contig000011.91	EXK79327.1 hypothetical protein FOQG_16030 [Fusarium oxysporum f. sp. raphani 54005]
FoHS2-milR20	evm.model.contig000001.1639	EGU86591.1 hypothetical protein FOXB_02920 [Fusarium oxysporum Fo5176]
FoHS2-milR20	evm.model.contig000001.566	EMT63702.1 hypothetical protein FOC4_g10013949 [Fusarium oxysporum f. sp. cubense race 4]
FoHS2-milR20	evm.model.contig000001.565	EWZ37648.1 hypothetical protein FOZG_09607 [Fusarium oxysporum Fo47]
FoHS2-milR20	evm.model.contig000014.14
FoHS2-milR20	evm.model.contig000014.11	EXA33047.1 hypothetical protein FOVG_15850 [Fusarium oxysporum f. sp. pisi HDV247]
FoHS2-milR20	evm.model.contig000005.785	EXM34569.1 hypothetical protein FOTG_01367 [Fusarium oxysporum f. sp. vasinfectum 25433]
FoHS2-milR20	evm.model.contig000010.224	EWZ33229.1 hypothetical protein FOZG_12991 [Fusarium oxysporum Fo47]
FoHS2-milR20	evm.model.contig000006.359	XP_018249674.1 dihydrolipoamide acetyltransferase component pyruvate dehydrogenase complex [Fusarium oxysporum f. sp. lycopersici 4287]
FoHS2-milR20	evm.model.contig000002.1349	EGU83883.1 hypothetical protein FOXB_05597 [Fusarium oxysporum Fo5176]
FoHS2-milR20	evm.model.contig000003.562	XP_018235258.1 hypothetical protein FOXG_02018 [Fusarium oxysporum f. sp. lycopersici 4287]
FoHS2-milR20	evm.model.contig000005.838	EWY88047.1 hypothetical protein FOYG_09405 [Fusarium oxysporum FOSC 3-a]
FoHS2-milR20	evm.model.contig000005.232	EWZ39147.1 hypothetical protein FOZG_08331 [Fusarium oxysporum Fo47]
FoHS2-milR20	evm.model.contig000005.235	EXL95464.1 histone-lysine N-methyltransferase ASH1L [Fusarium oxysporum f. sp. cubense tropical race 4 54006]
FoHS2-milR20	evm.model.contig000002.1654	XP_018233968.1 2-methylcitrate synthase, mitochondrial [Fusarium oxysporum f. sp. lycopersici 4287]
FoHS2-milR20	evm.model.contig000007.374	EWZ30941.1 hypothetical protein FOZG_15377 [Fusarium oxysporum Fo47]
FoHS2-milR20	evm.model.contig000001.1179	EXK81332.1 salicylate hydroxylase [Fusarium oxysporum f. sp. raphani 54005]
FoHS2-milR20	evm.model.contig000005.231	XP_003053317.1 predicted protein [[Nectria] haematococca mpVI 77-13-4]
FoHS2-milR20	evm.model.contig000005.237	EXL95473.1 DNA polymerase eta subunit [Fusarium oxysporum f. sp. cubense tropical race 4 54006]
FoHS2-milR20	evm.model.contig000004.39	EXL71135.1 hypothetical protein FOPG_13098 [Fusarium oxysporum f. sp. conglutinans race 2 54008]
FoHS2-milR20	evm.model.contig000006.353	EXM05688.1 hypothetical protein FOIG_04198 [Fusarium oxysporum f. sp. cubense tropical race 4 54006]
FoHS2-milR20	evm.model.contig000006.358	EXM05695.1 hypothetical protein FOIG_04203 [Fusarium oxysporum f. sp. cubense tropical race 4 54006]
FoHS2-milR20	evm.model.contig000006.138	EMT65704.1 N-acetylgalactosamine-6-sulfatase [Fusarium oxysporum f. sp. cubense race 4]
FoHS2-milR20	evm.model.contig000002.500	EMT66748.1 hypothetical protein FOC4_g10003081 [Fusarium oxysporum f. sp. cubense race 4]
FoHS2-milR20	evm.model.contig000002.509	EXM10393.1 hypothetical protein FOIG_00519 [Fusarium oxysporum f. sp. cubense tropical race 4 54006]
FoHS2-milR20	evm.model.contig000005.257	RKK16373.1 40S ribosomal protein S9 [Fusarium oxysporum f. sp. cepae]
FoHS2-milR20	evm.model.contig000003.1265	SCO84193.1 probable NADPH2 dehydrogenase chain OYE2 [Fusarium oxysporum]
FoHS2-milR20	evm.model.contig000003.1294	EXL63267.1 3-hydroxyacyl-CoA dehydrogenase [Fusarium oxysporum f. sp. radicis-lycopersici 26381]
FoHS2-milR20	evm.model.contig000002.712	XP_018232104.1 6-phosphogluconate dehydrogenase, decarboxylating 1 [Fusarium oxysporum f. sp. lycopersici 4287]
FoHS2-milR20	evm.model.contig000005.663	EWZ40042.1 nitrogen regulatory protein areA [Fusarium oxysporum Fo47]
FoHS2-milR20	evm.model.contig000005.810	EXM08967.1 hypothetical protein FOIG_01986 [Fusarium oxysporum f. sp. cubense tropical race 4 54006]
FoHS2-milR20	evm.model.contig000002.242	EMT64649.1 hypothetical protein FOC4_g10007329 [Fusarium oxysporum f. sp. cubense race 4]
FoHS2-milR20	evm.model.contig000012.26	EXK26247.1 hypothetical protein FOMG_17149 [Fusarium oxysporum f. sp. melonis 26406]
FoHS2-milR20	evm.model.contig000008.319	EXK37254.1 hypothetical protein FOMG_08075 [Fusarium oxysporum f. sp. melonis 26406]
FoHS2-milR20	evm.model.contig000002.1052	RKK72762.1 hypothetical protein BFJ69_g9855 [Fusarium oxysporum]
FoHS2-milR20	evm.model.contig000005.817	XP_018236770.1 hypothetical protein FOXG_03003 [Fusarium oxysporum f. sp. lycopersici 4287]
FoHS2-milR20	evm.model.contig000004.1193	EGU81450.1 hypothetical protein FOXB_08032 [Fusarium oxysporum Fo5176]
FoHS2-milR20	evm.model.contig000001.212	EMT70669.1 hypothetical protein FOC4_g10009137 [Fusarium oxysporum f. sp. cubense race 4]
FoHS2-milR20	evm.model.contig000006.525	RKK37133.1 Leptomycin B resistance protein pmd1 [Fusarium oxysporum f. sp. cepae]
FoHS2-milR20	evm.model.contig000002.718	XP_018232120.1 hypothetical protein FOXG_17846 [Fusarium oxysporum f. sp. lycopersici 4287]
FoHS2-milR20	evm.model.contig000002.521	EXM10419.1 AGC protein kinase [Fusarium oxysporum f. sp. cubense tropical race 4 54006]
FoHS2-milR20	evm.model.contig000001.2187	EMT68625.1 DNA primase small subunit [Fusarium oxysporum f. sp. cubense race 4]
FoHS2-milR20	evm.model.contig000005.133	EMT73761.1 hypothetical protein FOC4_g10002788 [Fusarium oxysporum f. sp. cubense race 4]
FoHS2-milR20	evm.model.contig000002.865	EMT62013.1 hypothetical protein FOC4_g10015090 [Fusarium oxysporum f. sp. cubense race 4]
FoHS2-milR20	evm.model.contig000001.576	EMT63689.1 hypothetical protein FOC4_g10013935 [Fusarium oxysporum f. sp. cubense race 4]
FoHS2-milR20	evm.model.contig000002.248	XP_018249135.1 hypothetical protein FOXG_11122 [Fusarium oxysporum f. sp. lycopersici 4287]
FoHS2-milR20	evm.model.contig000002.1809	RBR03086.1 hypothetical protein FVER53590_00029 [Fusarium verticillioides]
FoHS2-milR20	evm.model.contig000002.62	EMT64873.1 Lactaldehyde dehydrogenase [Fusarium oxysporum f. sp. cubense race 4]
FoHS2-milR20	evm.model.contig000005.818	EXM08954.1 hypothetical protein FOIG_01977 [Fusarium oxysporum f. sp. cubense tropical race 4 54006]
FoHS2-milR20	evm.model.contig000004.527	EXM02965.1 hypothetical protein FOIG_05912 [Fusarium oxysporum f. sp. cubense tropical race 4 54006]
FoHS2-milR20	evm.model.contig000014.5	ENH75712.1 hypothetical protein FOC1_g10003871 [Fusarium oxysporum f. sp. cubense race 1]
FoHS2-milR20	evm.model.contig000006.330	EMT65953.1 hypothetical protein FOC4_g10008068 [Fusarium oxysporum f. sp. cubense race 4]
FoHS2-milR20	evm.model.contig000003.1264	EXA51152.1 alpha-N-arabinofuranosidase [Fusarium oxysporum f. sp. pisi HDV247]
FoHS2-milR20	evm.model.contig000006.331	EXM05658.1 hypothetical protein FOIG_04174 [Fusarium oxysporum f. sp. cubense tropical race 4 54006]
FoHS2-milR20	evm.model.contig000002.1584	EMT61133.1 Choline dehydrogenase [Fusarium oxysporum f. sp. cubense race 4]
FoHS2-milR20	evm.model.contig000005.661	XP_018237095.1 AGC/YANK protein kinase [Fusarium oxysporum f. sp. lycopersici 4287]
FoHS2-milR20	evm.model.contig000003.541	XP_018235294.1 farnesyl pyrophosphate synthase [Fusarium oxysporum f. sp. lycopersici 4287]
FoHS2-milR20	evm.model.contig000002.67	EMT64867.1 hypothetical protein FOC4_g10007564 [Fusarium oxysporum f. sp. cubense race 4]
FoHS2-milR20	evm.model.contig000007.623	EMT71993.1 hypothetical protein FOC4_g10003839 [Fusarium oxysporum f. sp. cubense race 4]
FoHS2-milR20	evm.model.contig000007.619	RKK72449.1 hypothetical protein BFJ69_g10130 [Fusarium oxysporum]
FoHS2-milR20	evm.model.contig000012.20	RKK89122.1 hypothetical protein BFJ68_g16781 [Fusarium oxysporum]
FoHS2-milR20	evm.model.contig000002.1301	XP_018233331.1 syntaxin 1B/2/3 [Fusarium oxysporum f. sp. lycopersici 4287]
FoHS2-milR20	evm.model.contig000006.654	EXM21779.1 hypothetical protein FOTG_10389 [Fusarium oxysporum f. sp. vasinfectum 25433]
FoHS2-milR20	evm.model.contig000003.153	EMT64342.1 Protein RDR1 [Fusarium oxysporum f. sp. cubense race 4]
FoHS2-milR20	evm.model.contig000004.739	EGU74811.1 hypothetical protein FOXB_14683 [Fusarium oxysporum Fo5176]
FoHS2-milR20	evm.model.contig000008.313	RKK91909.1 hypothetical protein BFJ71_g10569 [Fusarium oxysporum]
FoHS2-milR20	evm.model.contig000002.1678	EGU89008.1 hypothetical protein FOXB_00520 [Fusarium oxysporum Fo5176]
FoHS2-milR20	evm.model.contig000003.156	EGU82473.1 hypothetical protein FOXB_07059 [Fusarium oxysporum Fo5176]
FoHS2-milR20	evm.model.contig000005.258	XP_018237900.1 50S ribosomal protein L21e [Fusarium oxysporum f. sp. lycopersici 4287]
FoHS2-milR20	evm.model.contig000010.73	EXL90756.1 hypothetical protein FOIG_16050 [Fusarium oxysporum f. sp. cubense tropical race 4 54006]
FoHS2-milR20	evm.model.contig000001.1408	EMT72530.1 hypothetical protein FOC4_g10001162 [Fusarium oxysporum f. sp. cubense race 4]
FoHS2-milR20	evm.model.contig000001.340	EMT70821.1 Mitochondrial intermembrane space import and assembly protein 40 [Fusarium oxysporum f. sp. cubense race 4]
FoHS2-milR20	evm.model.contig000008.781	XP_018251353.1 hypothetical protein FOXG_12852 [Fusarium oxysporum f. sp. lycopersici 4287]
FoHS2-milR20	evm.model.contig000006.487	EMT62365.1 Signaling protein ykoW [Fusarium oxysporum f. sp. cubense race 4]
FoHS2-milR20	evm.model.contig000002.1675	EXL96737.1 hypothetical protein FOIG_11096 [Fusarium oxysporum f. sp. cubense tropical race 4 54006]
FoHS2-milR20	evm.model.contig000001.1349	EMT74679.1 Zinc-binding alcohol dehydrogenase domain-containing protein cipB [Fusarium oxysporum f. sp. cubense race 4]
FoHS2-milR20	evm.model.contig000015.136	EXA30075.1 hypothetical protein FOVG_18489 [Fusarium oxysporum f. sp. pisi HDV247]
FoHS2-milR20	evm.model.contig000001.614
FoHS2-milR20	evm.model.contig000003.1135	XP_018234121.1 uracil phosphoribosyltransferase [Fusarium oxysporum f. sp. lycopersici 4287]
FoHS2-milR20	evm.model.contig000002.243	EXM09885.1 hypothetical protein FOIG_00197 [Fusarium oxysporum f. sp. cubense tropical race 4 54006]
FoHS2-milR20	evm.model.contig000008.785	EMT73330.1 High-affinity glucose transporter [Fusarium oxysporum f. sp. cubense race 4]
FoHS2-milR20	evm.model.contig000004.26	XP_018241038.1 hypothetical protein FOXG_05607 [Fusarium oxysporum f. sp. lycopersici 4287]
FoHS2-milR20	evm.model.contig000004.526	EXM02966.1 hypothetical protein FOIG_05913 [Fusarium oxysporum f. sp. cubense tropical race 4 54006]
FoHS2-milR20	evm.model.contig000003.527	XP_018235320.1 UV excision repair protein Rad23 [Fusarium oxysporum f. sp. lycopersici 4287]
FoHS2-milR20	evm.model.contig000007.495	EGU86966.1 hypothetical protein FOXB_02514 [Fusarium oxysporum Fo5176]
FoHS2-milR20	evm.model.contig000001.2846	XP_018258657.1 lysozyme [Fusarium oxysporum f. sp. lycopersici 4287]
FoHS2-milR20	evm.model.contig000001.1895	EMT67139.1 1-aminocyclopropane-1-carboxylate synthase-like protein 2 [Fusarium oxysporum f. sp. cubense race 4]
FoHS2-milR20	evm.model.contig000002.849	EWZ50694.1 hypothetical protein FOZG_01120 [Fusarium oxysporum Fo47]
FoHS2-milR20	evm.model.contig000001.40	EGU72647.1 hypothetical protein FOXB_16835 [Fusarium oxysporum Fo5176]
FoHS2-milR20	evm.model.contig000007.497	RKK07994.1 hypothetical protein BFJ65_g17467 [Fusarium oxysporum f. sp. cepae]
FoHS2-milR20	evm.model.contig000009.628	XP_018257247.1 hypothetical protein FOXG_16626 [Fusarium oxysporum f. sp. lycopersici 4287]
FoHS2-milR20	evm.model.contig000008.104	RBQ77327.1 hypothetical protein FVER14953_20023 [Fusarium verticillioides]
FoHS2-milR20	evm.model.contig000005.274	XP_018237853.1 sulfate adenylyltransferase [Fusarium oxysporum f. sp. lycopersici 4287]
FoHS2-milR20	evm.model.contig000010.57	EXL90731.1 hypothetical protein FOIG_16026 [Fusarium oxysporum f. sp. cubense tropical race 4 54006]
FoHS2-milR20	evm.model.contig000001.427	EXL96930.1 hypothetical protein FOIG_10688 [Fusarium oxysporum f. sp. cubense tropical race 4 54006]
FoHS2-milR20	evm.model.contig000013.2	RKK63203.1 hypothetical protein BFJ69_g16926 [Fusarium oxysporum]
FoHS2-milR20	evm.model.contig000005.276	EXL95542.1 hypothetical protein FOIG_12035 [Fusarium oxysporum f. sp. cubense tropical race 4 54006]
FoHS2-milR20	evm.model.contig000005.275	EXL95540.1 hypothetical protein FOIG_12034 [Fusarium oxysporum f. sp. cubense tropical race 4 54006]
FoHS2-milR20	evm.model.contig000004.507	XP_018241840.1 nicotinate (nicotinamide) nucleotide adenylyltransferase [Fusarium oxysporum f. sp. lycopersici 4287]
FoHS2-milR20	evm.model.contig000005.870	RKK83241.1 hypothetical protein BFJ69_g2784 [Fusarium oxysporum]
FoHS2-milR20	evm.model.contig000006.315	EGU88643.1 hypothetical protein FOXB_00892 [Fusarium oxysporum Fo5176]
FoHS2-milR20	evm.model.contig000003.314	XP_018235753.1 hypothetical protein FOXG_02281 [Fusarium oxysporum f. sp. lycopersici 4287]
FoHS2-milR20	evm.model.contig000004.342	XP_018241559.1 hypothetical protein FOXG_05979 [Fusarium oxysporum f. sp. lycopersici 4287]
FoHS2-milR20	evm.model.contig000001.1130	EXL98729.1 hypothetical protein FOIG_09456 [Fusarium oxysporum f. sp. cubense tropical race 4 54006]
FoHS2-milR20	evm.model.contig000005.454	EXL90898.1 hypothetical protein FOIG_15901 [Fusarium oxysporum f. sp. cubense tropical race 4 54006]
FoHS2-milR20	evm.model.contig000013.9
FoHS2-milR20	evm.model.contig000002.1615	EMT61088.1 hypothetical protein FOC4_g10014129 [Fusarium oxysporum f. sp. cubense race 4]
FoHS2-milR20	evm.model.contig000002.268	EMT64618.1 Regulator of drug sensitivity 2 [Fusarium oxysporum f. sp. cubense race 4]
FoHS2-milR20	evm.model.contig000006.319	XP_018249749.1 NADH dehydrogenase [Fusarium oxysporum f. sp. lycopersici 4287]
FoHS2-milR20	evm.model.contig000012.47	RKL03357.1 hypothetical protein BFJ70_g17275 [Fusarium oxysporum]
FoHS2-milR20	evm.model.contig000001.1425	EMT74595.1 Stabilin-2 [Fusarium oxysporum f. sp. cubense race 4]
FoHS2-milR20	evm.model.contig000005.609	-
FoHS2-milR20	evm.model.contig000002.1575	EMT61150.1 hypothetical protein FOC4_g10014196 [Fusarium oxysporum f. sp. cubense race 4]
FoHS2-milR20	evm.model.contig000011.182	EWZ28110.1 hypothetical protein FOZG_18177 [Fusarium oxysporum Fo47]
FoHS2-milR20	evm.model.contig000010.51	EXL91317.1 hypothetical protein FOIG_15472 [Fusarium oxysporum f. sp. cubense tropical race 4 54006]
FoHS2-milR20	evm.model.contig000001.2302	EMT68490.1 hypothetical protein FOC4_g10012907 [Fusarium oxysporum f. sp. cubense race 4]
FoHS2-milR20	evm.model.contig000001.2450	ENH68611.1 Argininosuccinate synthase [Fusarium oxysporum f. sp. cubense race 1]
FoHS2-milR20	evm.model.contig000010.52	EXL91316.1 hypothetical protein FOIG_15471 [Fusarium oxysporum f. sp. cubense tropical race 4 54006]
FoHS2-milR20	evm.model.contig000003.308	XP_018235765.1 hypothetical protein FOXG_02287 [Fusarium oxysporum f. sp. lycopersici 4287]
FoHS2-milR20	evm.model.contig000002.1619	EMT61085.1 Putative drug/proton antiporter YHK8 [Fusarium oxysporum f. sp. cubense race 4]
FoHS2-milR20	evm.model.contig000003.312	EMT64156.1 hypothetical protein FOC4_g10010643 [Fusarium oxysporum f. sp. cubense race 4]
FoHS2-milR20	evm.model.contig000001.2304	EXM25957.1 hypothetical protein FOTG_07648 [Fusarium oxysporum f. sp. vasinfectum 25433]
FoHS2-milR20	evm.model.contig000003.61	EXK27313.1 hypothetical protein FOMG_16131 [Fusarium oxysporum f. sp. melonis 26406]
FoHS2-milR20	evm.model.contig000004.346	EXM03289.1 hypothetical protein FOIG_06141 [Fusarium oxysporum f. sp. cubense tropical race 4 54006]
FoHS2-milR20	evm.model.contig000004.754	EXL95652.1 hypothetical protein FOIG_11768 [Fusarium oxysporum f. sp. cubense tropical race 4 54006]
FoHS2-milR20	evm.model.contig000005.278	XP_018237849.1 protein transporter Sec61 subunit gamma [Fusarium oxysporum f. sp. lycopersici 4287]
FoHS2-milR20	evm.model.contig000008.108	RKL48073.1 hypothetical protein BFJ70_g2431 [Fusarium oxysporum]
FoHS2-milR20	evm.model.contig000008.358	EXM04953.1 hypothetical protein FOIG_05075 [Fusarium oxysporum f. sp. cubense tropical race 4 54006]
FoHS2-milR20	evm.model.contig000004.714	EXL94270.1 hypothetical protein FOIG_12843 [Fusarium oxysporum f. sp. cubense tropical race 4 54006]
FoHS2-milR20	evm.model.contig000004.368	RKK18459.1 hypothetical protein BFJ65_g8761 [Fusarium oxysporum f. sp. cepae]
FoHS2-milR20	evm.model.contig000004.989	RKK48485.1 hypothetical protein BFJ66_g7531 [Fusarium oxysporum f. sp. cepae]
FoHS2-milR20	evm.model.contig000007.23	EXK26504.1 hypothetical protein FOMG_16908 [Fusarium oxysporum f. sp. melonis 26406]
FoHS2-milR20	evm.model.contig000003.993	XP_018234382.1 elongator complex protein 2 [Fusarium oxysporum f. sp. lycopersici 4287]
FoHS2-milR20	evm.model.contig000008.96	EWZ34240.1 hypothetical protein FOZG_12236 [Fusarium oxysporum Fo47]
FoHS2-milR20	evm.model.contig000002.315	EMT64565.1 hypothetical protein FOC4_g10007243 [Fusarium oxysporum f. sp. cubense race 4]
FoHS2-milR20	evm.model.contig000007.25	XP_018244477.1 hypothetical protein FOXG_07143 [Fusarium oxysporum f. sp. lycopersici 4287]
FoHS2-milR20	evm.model.contig000001.2499	XP_018243514.1 ATP synthase subunit 9, mitochondrial [Fusarium oxysporum f. sp. lycopersici 4287]
FoHS2-milR20	evm.model.contig000010.93	EXL42049.1 hypothetical protein FOCG_15407 [Fusarium oxysporum f. sp. radicis-lycopersici 26381]
FoHS2-milR20	evm.model.contig000002.292	EXM09999.1 hypothetical protein FOIG_00256 [Fusarium oxysporum f. sp. cubense tropical race 4 54006]
FoHS2-milR20	evm.model.contig000004.369	EXM03253.1 serine/threonine-protein phosphatase 2A activator 1 [Fusarium oxysporum f. sp. cubense tropical race 4 54006]
FoHS2-milR20	evm.model.contig000008.164	EGU74524.1 hypothetical protein FOXB_14969 [Fusarium oxysporum Fo5176]
FoHS2-milR20	evm.model.contig000007.795	EXM18225.1 hypothetical protein FOTG_13647 [Fusarium oxysporum f. sp. vasinfectum 25433]
FoHS2-milR20	evm.model.contig000011.147	EXM15366.1 hypothetical protein FOTG_16286 [Fusarium oxysporum f. sp. vasinfectum 25433]
FoHS2-milR20	evm.model.contig000001.2828	EXL93177.1 hypothetical protein FOIG_13824 [Fusarium oxysporum f. sp. cubense tropical race 4 54006]
FoHS2-milR20	evm.model.contig000001.240	XP_018248254.1 50S ribosomal protein L23Ae [Fusarium oxysporum f. sp. lycopersici 4287]
FoHS2-milR20	evm.model.contig000006.735	XP_018252954.1 ethanolamine-phosphate cytidylyltransferase [Fusarium oxysporum f. sp. lycopersici 4287]
FoHS2-milR20	evm.model.contig000005.14	EMT73928.1 hypothetical protein FOC4_g10002969 [Fusarium oxysporum f. sp. cubense race 4]
FoHS2-milR20	evm.model.contig000003.25	EXL90830.1 GDPmannose 4,6-dehydratase [Fusarium oxysporum f. sp. cubense tropical race 4 54006]
FoHS2-milR20	evm.model.contig000004.569	EXM02896.1 hypothetical protein FOIG_05863 [Fusarium oxysporum f. sp. cubense tropical race 4 54006]
FoHS2-milR20	evm.model.contig000010.579	RKK84426.1 hypothetical protein BFJ69_g2211 [Fusarium oxysporum]
FoHS2-milR20	evm.model.contig000010.244	RKL12340.1 hypothetical protein BFJ70_g16239 [Fusarium oxysporum]
FoHS2-milR20	evm.model.contig000005.11	EXM20550.1 hypothetical protein FOTG_11432 [Fusarium oxysporum f. sp. vasinfectum 25433]
FoHS2-milR20	evm.model.contig000005.821	EGU84629.1 hypothetical protein FOXB_04817 [Fusarium oxysporum Fo5176]
FoHS2-milR20	evm.model.contig000004.564	EGU82358.1 hypothetical protein FOXB_07187 [Fusarium oxysporum Fo5176]
FoHS2-milR20	evm.model.contig000003.191	XP_018235992.1 palmitoyltransferase AKR1 [Fusarium oxysporum f. sp. lycopersici 4287]
FoHS2-milR20	evm.model.contig000005.1012	EXM08636.1 hypothetical protein FOIG_01712 [Fusarium oxysporum f. sp. cubense tropical race 4 54006]
FoHS2-milR20	evm.model.contig000001.659	EMT63591.1 hypothetical protein FOC4_g10013827 [Fusarium oxysporum f. sp. cubense race 4]
FoHS2-milR20	evm.model.contig000006.86	EXL91891.1 amidase [Fusarium oxysporum f. sp. cubense tropical race 4 54006]
FoHS2-milR20	evm.model.contig000007.6	XP_018244477.1 hypothetical protein FOXG_07143 [Fusarium oxysporum f. sp. lycopersici 4287]
FoHS2-milR20	evm.model.contig000001.2364	RKK81587.1 hypothetical protein BFJ69_g3561 [Fusarium oxysporum]
FoHS2-milR20	evm.model.contig000004.980	EMT60511.1 Dol-P-Man:Man(5)GlcNAc(2)-PP-Dol alpha-1,3-mannosyltransferase [Fusarium oxysporum f. sp. cubense race 4]
FoHS2-milR20	evm.model.contig000001.1444	XP_018239212.1 hypothetical protein FOXG_04465 [Fusarium oxysporum f. sp. lycopersici 4287]
FoHS2-milR20	evm.model.contig000007.20	XP_018244402.1 phosphatidylserine decarboxylase [Fusarium oxysporum f. sp. lycopersici 4287]
FoHS2-milR20	evm.model.contig000007.552	EXL98339.1 hypothetical protein FOIG_09889 [Fusarium oxysporum f. sp. cubense tropical race 4 54006]
FoHS2-milR20	evm.model.contig000003.20	RKK70945.1 hypothetical protein BFJ69_g11439 [Fusarium oxysporum]
FoHS2-milR20	evm.model.contig000002.1251	XP_018233222.1 hypothetical protein FOXG_17964 [Fusarium oxysporum f. sp. lycopersici 4287]
FoHS2-milR20	evm.model.contig000006.730	ENH70690.1 hypothetical protein FOC1_g10004988 [Fusarium oxysporum f. sp. cubense race 1]
FoHS2-milR20	evm.model.contig000004.99	RKL22174.1 hypothetical protein BFJ70_g13201 [Fusarium oxysporum]
FoHS2-milR20	evm.model.contig000001.1309	EMT69753.1 hypothetical protein FOC4_g10000878 [Fusarium oxysporum f. sp. cubense race 4]
FoHS2-milR20	evm.model.contig000002.821	XP_018232325.1 NADH dehydrogenase [Fusarium oxysporum f. sp. lycopersici 4287]
FoHS2-milR20	evm.model.contig000002.820	EXK88007.1 nucleolin [Fusarium oxysporum f. sp. raphani 54005]
FoHS2-milR20	evm.model.contig000007.29	RKK06808.1 hypothetical protein BFJ65_g18362 [Fusarium oxysporum f. sp. cepae]
FoHS2-milR20	evm.model.contig000004.562	EXL88911.1 3'(2'),5'-bisphosphate nucleotidase [Fusarium oxysporum f. sp. conglutinans race 2 54008]
FoHS2-milR20	evm.model.contig000010.240	EXL42240.1 hypothetical protein FOCG_15587 [Fusarium oxysporum f. sp. radicis-lycopersici 26381]
FoHS2-milR20	evm.model.contig000001.243	XP_018248238.1 hypothetical protein FOXG_10519 [Fusarium oxysporum f. sp. lycopersici 4287]
FoHS2-milR20	evm.model.contig000005.628	EXM09353.1 hypothetical protein FOIG_02206 [Fusarium oxysporum f. sp. cubense tropical race 4 54006]
FoHS2-milR20	evm.model.contig000003.297	EGU88451.1 hypothetical protein FOXB_01054 [Fusarium oxysporum Fo5176]
FoHS2-milR20	evm.model.contig000002.123	XP_018248920.1 hypothetical protein FOXG_20420 [Fusarium oxysporum f. sp. lycopersici 4287]
FoHS2-milR20	evm.model.contig000009.649	EGU74669.1 hypothetical protein FOXB_14826 [Fusarium oxysporum Fo5176]
FoHS2-milR20	evm.model.contig000001.405	EMT70898.1 hypothetical protein FOC4_g10009372 [Fusarium oxysporum f. sp. cubense race 4]
FoHS2-milR20	evm.model.contig000008.97	EXM04532.1 serine/threonine protein kinase [Fusarium oxysporum f. sp. cubense tropical race 4 54006]
FoHS2-milR20	evm.model.contig000004.779	EMT60273.1 Phosducin-like protein 2 [Fusarium oxysporum f. sp. cubense race 4]
FoHS2-milR20	evm.model.contig000008.804	RBQ98139.1 hypothetical protein FVER53263_11631 [Fusarium verticillioides]
FoHS2-milR20	evm.model.contig000012.84	RKK90382.1 hypothetical protein BFJ68_g16474 [Fusarium oxysporum]
FoHS2-milR20	evm.model.contig000008.808	XP_009257449.1 hypothetical protein FPSE_06056 [Fusarium pseudograminearum CS3096]
FoHS2-milR20	evm.model.contig000004.545	EXL88885.1 hypothetical protein FOPG_00398 [Fusarium oxysporum f. sp. conglutinans race 2 54008]
FoHS2-milR20	evm.model.contig000004.1365	EXL94987.1 hypothetical protein FOIG_12428 [Fusarium oxysporum f. sp. cubense tropical race 4 54006]
FoHS2-milR20	evm.model.contig000001.888	XP_018240129.1 hypothetical protein FOXG_05122 [Fusarium oxysporum f. sp. lycopersici 4287]
FoHS2-milR20	evm.model.contig000001.884	EGU82846.1 hypothetical protein FOXB_06649 [Fusarium oxysporum Fo5176]
FoHS2-milR20	evm.model.contig000015.106	CEG03909.1 unnamed protein product [Fusarium acuminatum CS5907]
FoHS2-milR20	evm.model.contig000006.718	XP_018252978.1 hypothetical protein FOXG_13680 [Fusarium oxysporum f. sp. lycopersici 4287]
FoHS2-milR20	evm.model.contig000002.494	XP_018231613.1 pre-mRNA-splicing factor prp46 [Fusarium oxysporum f. sp. lycopersici 4287]
FoHS2-milR20	evm.model.contig000002.140	EMT64772.1 UDP-glucose 4-epimerase [Fusarium oxysporum f. sp. cubense race 4]
FoHS2-milR20	evm.model.contig000007.528	EXM18299.1 hypothetical protein FOTG_13572 [Fusarium oxysporum f. sp. vasinfectum 25433]
FoHS2-milR20	evm.model.contig000005.342	EXL94195.1 hypothetical protein FOIG_13089 [Fusarium oxysporum f. sp. cubense tropical race 4 54006]
FoHS2-milR20	evm.model.contig000002.1353	EGU83878.1 hypothetical protein FOXB_05592 [Fusarium oxysporum Fo5176]
FoHS2-milR20	evm.model.contig000001.2474	EWZ93427.1 hypothetical protein FOWG_06184 [Fusarium oxysporum f. sp. lycopersici MN25]
FoHS2-milR20	evm.model.contig000006.503	EMT62385.1 Cytochrome c oxidase polypeptide 5, mitochondrial [Fusarium oxysporum f. sp. cubense race 4]
FoHS2-milR20	evm.model.contig000003.1256	EMT72815.1 Dextranase [Fusarium oxysporum f. sp. cubense race 4]
FoHS2-milR20	evm.model.contig000010.215	RKK10215.1 hypothetical protein BFJ65_g15513 [Fusarium oxysporum f. sp. cepae]
FoHS2-milR20	evm.model.contig000004.1116	XP_018245414.1 hsp70-like protein [Fusarium oxysporum f. sp. lycopersici 4287]
FoHS2-milR20	evm.model.contig000003.1255	EXM17477.1 hypothetical protein FOTG_14318 [Fusarium oxysporum f. sp. vasinfectum 25433]
FoHS2-milR20	evm.model.contig000005.982	EWY87830.1 hypothetical protein FOYG_09222 [Fusarium oxysporum FOSC 3-a]
FoHS2-milR20	evm.model.contig000002.1449	EMT61299.1 Protein polybromo-1 [Fusarium oxysporum f. sp. cubense race 4]
FoHS2-milR20	evm.model.contig000002.1351	EWZ51797.1 hypothetical protein FOZG_01738 [Fusarium oxysporum Fo47]
FoHS2-milR20	evm.model.contig000004.302	XP_018241498.1 hypothetical protein FOXG_05936 [Fusarium oxysporum f. sp. lycopersici 4287]
FoHS2-milR20	evm.model.contig000001.263	EMT70730.1 hypothetical protein FOC4_g10009198 [Fusarium oxysporum f. sp. cubense race 4]
FoHS2-milR20	evm.model.contig000001.268	EMT70737.1 Putative glutaminyl-tRNA synthetase [Fusarium oxysporum f. sp. cubense race 4]
FoHS2-milR20	evm.model.contig000009.513	XP_018247005.1 endoglucanase type B [Fusarium oxysporum f. sp. lycopersici 4287]
FoHS2-milR20	evm.model.contig000002.506	ENH71886.1 hypothetical protein FOC1_g10003138 [Fusarium oxysporum f. sp. cubense race 1]
FoHS2-milR20	evm.model.contig000005.1033	EXM08606.1 hypothetical protein FOIG_01684 [Fusarium oxysporum f. sp. cubense tropical race 4 54006]
FoHS2-milR20	evm.model.contig000008.1	EXM04388.1 hypothetical protein FOIG_04610 [Fusarium oxysporum f. sp. cubense tropical race 4 54006]
FoHS2-milR20	evm.model.contig000002.142	EXM09723.1 flotillin [Fusarium oxysporum f. sp. cubense tropical race 4 54006]
FoHS2-milR20	evm.model.contig000006.520	SCO89436.1 uncharacterized protein FRV6_13564 [Fusarium oxysporum]
FoHS2-milR20	evm.model.contig000001.196	XP_018248369.1 40S ribosomal protein S14 [Fusarium oxysporum f. sp. lycopersici 4287]
FoHS2-milR20	evm.model.contig000010.575	EXL97638.1 hypothetical protein FOIG_09963 [Fusarium oxysporum f. sp. cubense tropical race 4 54006]
FoHS2-milR20	evm.model.contig000004.540	XP_018241915.1 hypothetical protein FOXG_06207 [Fusarium oxysporum f. sp. lycopersici 4287]
FoHS2-milR20	evm.model.contig000008.148	EMT69870.1 60S ribosomal protein L35, mitochondrial [Fusarium oxysporum f. sp. cubense race 4]
FoHS2-milR20	evm.model.contig000001.2478	XP_018243566.1 hypothetical protein FOXG_07777 [Fusarium oxysporum f. sp. lycopersici 4287]
FoHS2-milR20	evm.model.contig000006.500	EMT62383.1 ATP synthase subunit beta, mitochondrial [Fusarium oxysporum f. sp. cubense race 4]
FoHS2-milR20	evm.model.contig000003.714	EWZ44777.1 hypothetical protein FOZG_05392 [Fusarium oxysporum Fo47]
FoHS2-milR20	evm.model.contig000008.630	XP_018251070.1 hypothetical protein FOXG_12697 [Fusarium oxysporum f. sp. lycopersici 4287]
FoHS2-milR20	evm.model.contig000005.33	EMT73898.1 Putative serine racemase [Fusarium oxysporum f. sp. cubense race 4]
FoHS2-milR20	evm.model.contig000003.1085	CVK93421.1 related to Ypt-interacting protein YIP2 [Fusarium proliferatum]
FoHS2-milR20	evm.model.contig000004.541	XP_018241917.1 branched-chain amino acid aminotransferase [Fusarium oxysporum f. sp. lycopersici 4287]
FoHS2-milR20	evm.model.contig000005.346	EXL94188.1 hypothetical protein FOIG_13085 [Fusarium oxysporum f. sp. cubense tropical race 4 54006]
FoHS2-milR20	evm.model.contig000003.734	EMT65405.1 tRNA 2'-phosphotransferase 1 [Fusarium oxysporum f. sp. cubense race 4]
FoHS2-milR20	evm.model.contig000001.2804	EMT74471.1 Pisatin demethylase [Fusarium oxysporum f. sp. cubense race 4]
FoHS2-milR20	evm.model.contig000002.803	EMT62093.1 Heat shock protein 78, mitochondrial [Fusarium oxysporum f. sp. cubense race 4]
FoHS2-milR20	evm.model.contig000007.524	EMT67260.1 Leucine aminopeptidase 2 [Fusarium oxysporum f. sp. cubense race 4]
FoHS2-milR20	evm.model.contig000005.1038	EXL44304.1 hypothetical protein FOCG_13299 [Fusarium oxysporum f. sp. radicis-lycopersici 26381]
FoHS2-milR20	evm.model.contig000004.1181	XP_018245478.1 acetyl-CoA C-acetyltransferase [Fusarium oxysporum f. sp. lycopersici 4287]
FoHS2-milR20	evm.model.contig000009.511	RKK11270.1 hypothetical protein BFJ65_g13153 [Fusarium oxysporum f. sp. cepae]
FoHS2-milR20	evm.model.contig000010.572	EXL97641.1 hypothetical protein FOIG_09966 [Fusarium oxysporum f. sp. cubense tropical race 4 54006]
FoHS2-milR20	evm.model.contig000006.872	PCD20268.1 hypothetical protein AU210_016680 [Fusarium oxysporum f. sp. radicis-cucumerinum]
FoHS2-milR20	evm.model.contig000003.738	EMT65401.1 RNA-binding protein rnc1 [Fusarium oxysporum f. sp. cubense race 4]
FoHS2-milR20	evm.model.contig000002.797	XP_018232289.1 hypothetical protein FOXG_00372 [Fusarium oxysporum f. sp. lycopersici 4287]
FoHS2-milR20	evm.model.contig000002.146	EXM09729.1 hypothetical protein FOIG_00074 [Fusarium oxysporum f. sp. cubense tropical race 4 54006]
FoHS2-milR20	evm.model.contig000006.529	EWZ35355.1 hypothetical protein FOZG_11334 [Fusarium oxysporum Fo47]
FoHS2-milR20	evm.model.contig000001.2043	EGU82044.1 hypothetical protein FOXB_07447 [Fusarium oxysporum Fo5176]
FoHS2-milR20	evm.model.contig000010.577	EMT68786.1 hypothetical protein FOC4_g10004873 [Fusarium oxysporum f. sp. cubense race 4]
FoHS2-milR20	evm.model.contig000003.1083	EWZ45557.1 hypothetical protein FOZG_05847 [Fusarium oxysporum Fo47]
FoHS2-milR20	evm.model.contig000002.149	EXM09733.1 hypothetical protein FOIG_00078 [Fusarium oxysporum f. sp. cubense tropical race 4 54006]
FoHS2-milR20	evm.model.contig000003.1277	EXM16587.1 hypothetical protein FOTG_15172 [Fusarium oxysporum f. sp. vasinfectum 25433]
FoHS2-milR20	evm.model.contig000010.330	EMT69104.1 Arylacetamide deacetylase [Fusarium oxysporum f. sp. cubense race 4]
FoHS2-milR20	evm.model.contig000004.854	EMT60364.1 Putative 5-formyltetrahydrofolate cyclo-ligase [Fusarium oxysporum f. sp. cubense race 4]
FoHS2-milR20	evm.model.contig000004.327	XP_018241537.1 hypothetical protein FOXG_05963 [Fusarium oxysporum f. sp. lycopersici 4287]
FoHS2-milR20	evm.model.contig000002.1507	XP_018233727.1 beta-mannosidase [Fusarium oxysporum f. sp. lycopersici 4287]
FoHS2-milR20	evm.model.contig000007.60	EGU73859.1 hypothetical protein FOXB_15631 [Fusarium oxysporum Fo5176]
FoHS2-milR20	evm.model.contig000009.339	EWY99435.1 hypothetical protein FOYG_03480 [Fusarium oxysporum FOSC 3-a]
FoHS2-milR20	evm.model.contig000001.1345	EXL93686.1 hypothetical protein FOIG_13255 [Fusarium oxysporum f. sp. cubense tropical race 4 54006]
FoHS2-milR20	evm.model.contig000001.21	EMT70406.1 hypothetical protein FOC4_g10008853 [Fusarium oxysporum f. sp. cubense race 4]
FoHS2-milR20	evm.model.contig000001.2103	EMT66862.1 hypothetical protein FOC4_g10003397 [Fusarium oxysporum f. sp. cubense race 4]
FoHS2-milR20	evm.model.contig000009.332	EMT71314.1 hypothetical protein FOC4_g10009812 [Fusarium oxysporum f. sp. cubense race 4]
FoHS2-milR20	evm.model.contig000006.773	RKK72195.1 hypothetical protein BFJ69_g10329 [Fusarium oxysporum]
FoHS2-milR20	evm.model.contig000008.458	XP_018246630.1 hypothetical protein FOXG_09405 [Fusarium oxysporum f. sp. lycopersici 4287]
FoHS2-milR20	evm.model.contig000003.1190	EGU87619.1 hypothetical protein FOXB_01904 [Fusarium oxysporum Fo5176]
FoHS2-milR20	evm.model.contig000007.437	EMT67370.1 Acyl-protein thioesterase 1 [Fusarium oxysporum f. sp. cubense race 4]
FoHS2-milR20	evm.model.contig000003.254	EGU77359.1 hypothetical protein FOXB_12128 [Fusarium oxysporum Fo5176]
FoHS2-milR20	evm.model.contig000015.87	XP_018176779.1 glyoxalase-like domain-containing protein [Purpureocillium lilacinum]
FoHS2-milR20	evm.model.contig000008.843	EXM26903.1 hypothetical protein FOTG_07082 [Fusarium oxysporum f. sp. vasinfectum 25433]
FoHS2-milR20	evm.model.contig000001.200	XP_023431472.1 uncharacterized protein FFUJ_07925 [Fusarium fujikuroi IMI 58289]
FoHS2-milR20	evm.model.contig000001.1722	EMT66465.1 Pleckstrin like proteiny domain-containing family A member 8 [Fusarium oxysporum f. sp. cubense race 4]
FoHS2-milR20	evm.model.contig000005.324	EXL95611.1 hypothetical protein FOIG_12096 [Fusarium oxysporum f. sp. cubense tropical race 4 54006]
FoHS2-milR20	evm.model.contig000012.7	EXK24232.1 hypothetical protein FOMG_19032 [Fusarium oxysporum f. sp. melonis 26406]
FoHS2-milR20	evm.model.contig000001.1814	RBR20977.1 hypothetical protein FVER53590_07162 [Fusarium verticillioides]
FoHS2-milR20	evm.model.contig000004.877	EXM00429.1 hypothetical protein FOIG_08360 [Fusarium oxysporum f. sp. cubense tropical race 4 54006]
FoHS2-milR20	evm.model.contig000009.491	EXM18383.1 hypothetical protein FOTG_13485 [Fusarium oxysporum f. sp. vasinfectum 25433]
FoHS2-milR20	evm.model.contig000001.203	EXL98977.1 hypothetical protein FOIG_08889 [Fusarium oxysporum f. sp. cubense tropical race 4 54006]
FoHS2-milR20	evm.model.contig000002.308	EMT64573.1 hypothetical protein FOC4_g10007251 [Fusarium oxysporum f. sp. cubense race 4]
FoHS2-milR20	evm.model.contig000010.149	RKK10175.1 hypothetical protein BFJ65_g15473 [Fusarium oxysporum f. sp. cepae]
FoHS2-milR20	evm.model.contig000007.504	RKK66354.1 hypothetical protein BFJ69_g15485 [Fusarium oxysporum]
FoHS2-milR20	evm.model.contig000008.267	EMT70015.1 hypothetical protein FOC4_g10008455 [Fusarium oxysporum f. sp. cubense race 4]
FoHS2-milR20	evm.model.contig000002.1337	RKK29479.1 hypothetical protein BFJ65_g1399 [Fusarium oxysporum f. sp. cepae]
FoHS2-milR20	evm.model.contig000004.1301	ENH63214.1 Putative methyltransferase BUD23 [Fusarium oxysporum f. sp. cubense race 1]
FoHS2-milR20	evm.model.contig000005.515	XP_018237403.1 hypothetical protein FOXG_03322 [Fusarium oxysporum f. sp. lycopersici 4287]
FoHS2-milR20	evm.model.contig000002.305	EMT64576.1 Phosphatase PSR1 [Fusarium oxysporum f. sp. cubense race 4]
FoHS2-milR20	evm.model.contig000007.500	EMT67289.1 Putative ribokinase [Fusarium oxysporum f. sp. cubense race 4]
FoHS2-milR20	evm.model.contig000004.1173	XP_018245467.1 hypothetical protein FOXG_08590 [Fusarium oxysporum f. sp. lycopersici 4287]
FoHS2-milR20	evm.model.contig000008.614	EMT73130.1 hypothetical protein FOC4_g10004494 [Fusarium oxysporum f. sp. cubense race 4]
FoHS2-milR20	evm.model.contig000006.774	EWZ30194.1 hypothetical protein FOZG_16360 [Fusarium oxysporum Fo47]
FoHS2-milR20	evm.model.contig000008.264	EXM04796.1 hypothetical protein FOIG_04968 [Fusarium oxysporum f. sp. cubense tropical race 4 54006]
FoHS2-milR20	evm.model.contig000002.1335	RKK67916.1 hypothetical protein BFJ69_g14063 [Fusarium oxysporum]
FoHS2-milR20	evm.model.contig000001.2738	RKK76201.1 Homogentisate 1,2-dioxygenase [Fusarium oxysporum]
FoHS2-milR20	evm.model.contig000001.952	RKK79892.1 hypothetical protein BFJ69_g4709 [Fusarium oxysporum]
FoHS2-milR20	evm.model.contig000008.676	RKK15152.1 hypothetical protein BFJ65_g11693 [Fusarium oxysporum f. sp. cepae]
FoHS2-milR20	evm.model.contig000006.280	EXM05557.1 hypothetical protein FOIG_04111 [Fusarium oxysporum f. sp. cubense tropical race 4 54006]
FoHS2-milR20	evm.model.contig000006.282	KIL86690.1 cytochrome family 51 (sterol 14-demethylase) [Fusarium avenaceum]
FoHS2-milR20	evm.model.contig000007.44	KPA37749.1 sterol 3-beta-glucosyltransferase [Fusarium langsethiae]
FoHS2-milR20	evm.model.contig000001.957	XP_018240009.1 hypothetical protein FOXG_05045 [Fusarium oxysporum f. sp. lycopersici 4287]
FoHS2-milR20	evm.model.contig000011.65	RKK11980.1 Vegetative incompatibility protein HET-E-1 [Fusarium oxysporum f. sp. cepae]
FoHS2-milR20	evm.model.contig000015.130	EXK24132.1 hypothetical protein FOMG_19130 [Fusarium oxysporum f. sp. melonis 26406]
FoHS2-milR20	evm.model.contig000004.520	XP_018241871.1 hypothetical protein FOXG_06185 [Fusarium oxysporum f. sp. lycopersici 4287]
FoHS2-milR20	evm.model.contig000002.645	EMT62282.1 hypothetical protein FOC4_g10015369 [Fusarium oxysporum f. sp. cubense race 4]
FoHS2-milR20	evm.model.contig000001.768	EWZ90096.1 hypothetical protein FOWG_07876 [Fusarium oxysporum f. sp. lycopersici MN25]
FoHS2-milR20	evm.model.contig000001.2380	XP_018243739.1 hypothetical protein FOXG_07886 [Fusarium oxysporum f. sp. lycopersici 4287]
FoHS2-milR20	evm.model.contig000005.79	ENH71260.1 hypothetical protein FOC1_g10006117 [Fusarium oxysporum f. sp. cubense race 1]
FoHS2-milR20	evm.model.contig000009.556	XP_018246932.1 hypothetical protein FOXG_09588 [Fusarium oxysporum f. sp. lycopersici 4287]
FoHS2-milR20	evm.model.contig000004.1322	EXL94926.1 hypothetical protein FOIG_12368 [Fusarium oxysporum f. sp. cubense tropical race 4 54006]
FoHS2-milR20	evm.model.contig000011.64	OBS25065.1 hypothetical protein FPOA_05601 [Fusarium poae]
FoHS2-milR20	evm.model.contig000007.48	KPA37862.1 udp- transferase [Fusarium langsethiae]
FoHS2-milR20	evm.model.contig000001.2382	EMT68391.1 Pre-mRNA-splicing factor CWC2 [Fusarium oxysporum f. sp. cubense race 4]
FoHS2-milR20	evm.model.contig000001.2386	XP_018243731.1 ubiquitin-conjugating enzyme E2 R [Fusarium oxysporum f. sp. lycopersici 4287]
FoHS2-milR20	evm.model.contig000002.365	RKK28954.1 hypothetical protein BFJ65_g895 [Fusarium oxysporum f. sp. cepae]
FoHS2-milR20	evm.model.contig000001.2719	EMT67988.1 hypothetical protein FOC4_g10012384 [Fusarium oxysporum f. sp. cubense race 4]
FoHS2-milR20	evm.model.contig000002.641	EXA53517.1 hypothetical protein FOVG_01316 [Fusarium oxysporum f. sp. pisi HDV247]
FoHS2-milR20	evm.model.contig000002.1520	SCO78961.1 uncharacterized protein FRV6_03174 [Fusarium oxysporum]
FoHS2-milR20	evm.model.contig000002.988	XP_018232694.1 F-type H+-transporting ATPase subunit H [Fusarium oxysporum f. sp. lycopersici 4287]
FoHS2-milR20	evm.model.contig000009.316	EXK29121.1 hypothetical protein FOMG_14299 [Fusarium oxysporum f. sp. melonis 26406]
FoHS2-milR20	evm.model.contig000008.473	EMT70249.1 Protein PBN1 [Fusarium oxysporum f. sp. cubense race 4]
FoHS2-milR20	evm.model.contig000001.958	EXL98469.1 hypothetical protein FOIG_09253 [Fusarium oxysporum f. sp. cubense tropical race 4 54006]
FoHS2-milR20	evm.model.contig000004.1093	EMT60642.1 Translocation protein SEC62 [Fusarium oxysporum f. sp. cubense race 4]
FoHS2-milR20	evm.model.contig000004.1216	XP_018245545.1 hypothetical protein FOXG_08643 [Fusarium oxysporum f. sp. lycopersici 4287]
FoHS2-milR20	evm.model.contig000004.1152	KPA37290.1 hypothetical protein FLAG1_09900 [Fusarium langsethiae]
FoHS2-milR20	evm.model.contig000001.220	EMT70679.1 hypothetical protein FOC4_g10009147 [Fusarium oxysporum f. sp. cubense race 4]
FoHS2-milR20	evm.model.contig000004.1091	XP_018245365.1 hypothetical protein FOXG_08530 [Fusarium oxysporum f. sp. lycopersici 4287]
FoHS2-milR20	evm.model.contig000001.1292	RKK71025.1 hypothetical protein BFJ69_g11296 [Fusarium oxysporum]
FoHS2-milR20	evm.model.contig000003.910	AAO59305.1 kinesin [Fusarium verticillioides]
FoHS2-milR20	evm.model.contig000005.682	RKL11018.1 hypothetical protein BFJ71_g465 [Fusarium oxysporum]
FoHS2-milR20	evm.model.contig000003.587	XP_018235203.1 NAK protein kinase [Fusarium oxysporum f. sp. lycopersici 4287]
FoHS2-milR20	evm.model.contig000008.243	EMT69989.1 Plasma membrane proteolipid 3 [Fusarium oxysporum f. sp. cubense race 4]
FoHS2-milR20	evm.model.contig000004.1153	KPA38773.1 nacht nucleoside triphosphatase [Fusarium langsethiae]
FoHS2-milR20	evm.model.contig000004.1308	EMT60889.1 UBX domain-containing protein 5 [Fusarium oxysporum f. sp. cubense race 4]
FoHS2-milR20	evm.model.contig000009.319	EMT71331.1 hypothetical protein FOC4_g10009829 [Fusarium oxysporum f. sp. cubense race 4]
FoHS2-milR20	evm.model.contig000001.225	EMT70685.1 GPI ethanolamine phosphate transferase 2 [Fusarium oxysporum f. sp. cubense race 4]
FoHS2-milR20	evm.model.contig000006.752	EMT62705.1 Putative oxidoreductase dltE [Fusarium oxysporum f. sp. cubense race 4]
FoHS2-milR20	evm.model.contig000005.71	EMT73836.1 G-protein coupled receptor 1 [Fusarium oxysporum f. sp. cubense race 4]
FoHS2-milR20	evm.model.contig000002.188	EXM09803.1 hypothetical protein FOIG_00126 [Fusarium oxysporum f. sp. cubense tropical race 4 54006]
FoHS2-milR20	evm.model.contig000010.711	EXK78425.1 hypothetical protein FOQG_16890 [Fusarium oxysporum f. sp. raphani 54005]
FoHS2-milR20	evm.model.contig000007.604	ENH74873.1 Diacetyl reductase [(S)-acetoin forming] [Fusarium oxysporum f. sp. cubense race 1]
FoHS2-milR20	evm.model.contig000008.677	EXM00891.1 hypothetical protein FOIG_07771 [Fusarium oxysporum f. sp. cubense tropical race 4 54006]
FoHS2-milR20	evm.model.contig000008.678	EXM00890.1 hypothetical protein FOIG_07770 [Fusarium oxysporum f. sp. cubense tropical race 4 54006]
FoHS2-milR20	evm.model.contig000002.1522	EXA51627.1 hypothetical protein FOVG_00236 [Fusarium oxysporum f. sp. pisi HDV247]
FoHS2-milR20	evm.model.contig000004.1097	EMT60646.1 Putative tyrosyl-DNA phosphodiesterase [Fusarium oxysporum f. sp. cubense race 4]
FoHS2-milR20	evm.model.contig000011.68
FoHS2-milR20	evm.model.contig000009.163	EXL99549.1 hypothetical protein FOIG_08589 [Fusarium oxysporum f. sp. cubense tropical race 4 54006]
FoHS2-milR20	evm.model.contig000003.1336	SCO43064.1 uncharacterized protein FFMR_07194 [Fusarium fujikuroi]
FoHS2-milR20	evm.model.contig000004.1154	EXA53721.1 hypothetical protein FOVG_01437 [Fusarium oxysporum f. sp. pisi HDV247]
FoHS2-milR20	evm.model.contig000007.744	EXL98051.1 hypothetical protein FOIG_09610 [Fusarium oxysporum f. sp. cubense tropical race 4 54006]
FoHS2-milR20	evm.model.contig000006.281	RBR17736.1 hypothetical protein FVER53590_10276 [Fusarium verticillioides]
FoHS2-milR20	evm.model.contig000004.1306	XP_018751143.1 isocitrate dehydrogenase [NAD] subunit 1, mitochondrial [Fusarium verticillioides 7600]
FoHS2-milR20	evm.model.contig000003.236	EMT64244.1 hypothetical protein FOC4_g10010735 [Fusarium oxysporum f. sp. cubense race 4]
FoHS2-milR20	evm.model.contig000001.1704	XP_018238721.1 hypothetical protein FOXG_04168 [Fusarium oxysporum f. sp. lycopersici 4287]
FoHS2-milR20	evm.model.contig000001.742	ENH62490.1 Protein AIM2 [Fusarium oxysporum f. sp. cubense race 1]
FoHS2-milR20	evm.model.contig000008.220	EXM31519.1 hypothetical protein FOTG_04212 [Fusarium oxysporum f. sp. vasinfectum 25433]
FoHS2-milR20	evm.model.contig000003.978	EMT65129.1 Ino eighty subunit 1 [Fusarium oxysporum f. sp. cubense race 4]
FoHS2-milR20	evm.model.contig000001.1760	SCO81352.1 uncharacterized protein FRV6_05565 [Fusarium oxysporum]
FoHS2-milR20	evm.model.contig000002.581	EMT66832.1 Putative NADPH dehydrogenase C23G7.10c [Fusarium oxysporum f. sp. cubense race 4]
FoHS2-milR20	evm.model.contig000002.887	EMT61982.1 hypothetical protein FOC4_g10015057 [Fusarium oxysporum f. sp. cubense race 4]
FoHS2-milR20	evm.model.contig000008.411	EXM05087.1 hypothetical protein FOIG_05138 [Fusarium oxysporum f. sp. cubense tropical race 4 54006]
FoHS2-milR20	evm.model.contig000002.595	EMT62337.1 Putative ubiquitin carboxyl-terminal hydrolase creB [Fusarium oxysporum f. sp. cubense race 4]
FoHS2-milR20	evm.model.contig000009.377	EMT71282.1 Transaldolase [Fusarium oxysporum f. sp. cubense race 4]
FoHS2-milR20	evm.model.contig000001.1767	EGU82625.1 hypothetical protein FOXB_06872 [Fusarium oxysporum Fo5176]
FoHS2-milR20	evm.model.contig000001.2087	XP_018759991.1 hypothetical protein FVEG_12151 [Fusarium verticillioides 7600]
FoHS2-milR20	evm.model.contig000001.1612	XP_018753398.1 hypothetical protein FVEG_07385 [Fusarium verticillioides 7600]
FoHS2-milR20	evm.model.contig000004.838	EMT60345.1 EVI5-like protein [Fusarium oxysporum f. sp. cubense race 4]
FoHS2-milR20	evm.model.contig000004.833	EMT60336.1 hypothetical protein FOC4_g10011605 [Fusarium oxysporum f. sp. cubense race 4]
FoHS2-milR20	evm.model.contig000004.1230	EGU81189.1 hypothetical protein FOXB_08339 [Fusarium oxysporum Fo5176]
FoHS2-milR20	evm.model.contig000001.917	EXL98394.1 hypothetical protein FOIG_09200 [Fusarium oxysporum f. sp. cubense tropical race 4 54006]
FoHS2-milR20	evm.model.contig000003.1319	EMT72730.1 hypothetical protein FOC4_g10004207 [Fusarium oxysporum f. sp. cubense race 4]
FoHS2-milR20	evm.model.contig000003.1314	EMT72735.1 hypothetical protein FOC4_g10004213 [Fusarium oxysporum f. sp. cubense race 4]
FoHS2-milR20	evm.model.contig000010.102	EMT69592.1 7-alpha-hydroxycholest-4-en-3-one 12-alpha-hydroxylase [Fusarium oxysporum f. sp. cubense race 4]
FoHS2-milR20	evm.model.contig000001.141	EXL99077.1 hypothetical protein FOIG_08958 [Fusarium oxysporum f. sp. cubense tropical race 4 54006]
FoHS2-milR20	evm.model.contig000001.179	EMT70623.1 DNA replication licensing factor mcm2 [Fusarium oxysporum f. sp. cubense race 4]
FoHS2-milR20	evm.model.contig000002.585	EMT62350.1 hypothetical protein FOC4_g10015439 [Fusarium oxysporum f. sp. cubense race 4]
FoHS2-milR20	evm.model.contig000003.217	EMT64262.1 hypothetical protein FOC4_g10010755 [Fusarium oxysporum f. sp. cubense race 4]
FoHS2-milR20	evm.model.contig000008.227	EGU87495.1 hypothetical protein FOXB_02080 [Fusarium oxysporum Fo5176]
FoHS2-milR20	evm.model.contig000007.153	EMT67736.1 hypothetical protein FOC4_g10005844 [Fusarium oxysporum f. sp. cubense race 4]
FoHS2-milR20	evm.model.contig000011.232	RKK59251.1 hypothetical protein BFJ69_g17323 [Fusarium oxysporum]
FoHS2-milR20	evm.model.contig000003.850	XP_018234639.1 prefoldin subunit 2 [Fusarium oxysporum f. sp. lycopersici 4287]
FoHS2-milR20	evm.model.contig000007.760	KPM43221.1 hypothetical protein AK830_g3314 [Neonectria ditissima]
FoHS2-milR20	evm.model.contig000005.96	EGU86327.1 hypothetical protein FOXB_03160 [Fusarium oxysporum Fo5176]
FoHS2-milR20	evm.model.contig000013.51	XP_018254006.1 hypothetical protein FOXG_21546 [Fusarium oxysporum f. sp. lycopersici 4287]
FoHS2-milR20	evm.model.contig000001.2432	XP_018243651.1 hypothetical protein FOXG_07827 [Fusarium oxysporum f. sp. lycopersici 4287]
FoHS2-milR20	evm.model.contig000002.432	RKL23854.1 hypothetical protein BFJ68_g1014 [Fusarium oxysporum]
FoHS2-milR20	evm.model.contig000011.20	EWY85873.1 arabinan endo-1,5-alpha-L-arabinosidase [Fusarium oxysporum FOSC 3-a]
FoHS2-milR20	evm.model.contig000014.105
FoHS2-milR20	evm.model.contig000011.26	RKK79562.1 Tubulin beta chain [Fusarium oxysporum]
FoHS2-milR20	evm.model.contig000002.594	XP_009253171.1 hypothetical protein FPSE_01777 [Fusarium pseudograminearum CS3096]
FoHS2-milR20	evm.model.contig000016.2	RSL96197.1 hypothetical protein CDV31_013577 [Fusarium ambrosium]
FoHS2-milR20	evm.model.contig000001.1765	EMT66523.1 Cell wall mannoprotein CIS3 [Fusarium oxysporum f. sp. cubense race 4]
FoHS2-milR20	evm.model.contig000003.793	EWY98851.1 hypothetical protein FOYG_03141 [Fusarium oxysporum FOSC 3-a]
FoHS2-milR20	evm.model.contig000006.247	SCO89755.1 uncharacterized protein FRV6_13883 [Fusarium oxysporum]
FoHS2-milR20	evm.model.contig000005.93	EXL94682.1 hypothetical protein FOIG_12528 [Fusarium oxysporum f. sp. cubense tropical race 4 54006]
FoHS2-milR20	evm.model.contig000003.1312	XP_018255221.1 hypothetical protein FOXG_15287 [Fusarium oxysporum f. sp. lycopersici 4287]
FoHS2-milR20	evm.model.contig000009.375	XP_018247210.1 hypothetical protein FOXG_09799 [Fusarium oxysporum f. sp. lycopersici 4287]
FoHS2-milR20	evm.model.contig000002.1485	EWZ52055.1 hypothetical protein FOZG_01902 [Fusarium oxysporum Fo47]
FoHS2-milR20	evm.model.contig000009.576	XP_018246899.1 hypothetical protein FOXG_09561 [Fusarium oxysporum f. sp. lycopersici 4287]
FoHS2-milR20	evm.model.contig000005.491	EXM09615.1 ectonucleotide pyrophosphatase/phosphodiesterase family member 1/3 [Fusarium oxysporum f. sp. cubense tropical race 4 54006]
FoHS2-milR20	evm.model.contig000008.224	EMT69967.1 Palmitoyl-protein thioesterase 1 [Fusarium oxysporum f. sp. cubense race 4]
FoHS2-milR20	evm.model.contig000001.1763	EXM02669.1 hypothetical protein FOIG_06814 [Fusarium oxysporum f. sp. cubense tropical race 4 54006]
FoHS2-milR20	evm.model.contig000003.794	XP_018234760.1 6-phosphogluconolactonase [Fusarium oxysporum f. sp. lycopersici 4287]
FoHS2-milR20	evm.model.contig000001.87	EXA46221.1 hypothetical protein FOVG_06959 [Fusarium oxysporum f. sp. pisi HDV247]
FoHS2-milR20	evm.model.contig000015.22	EXA28870.1 hypothetical protein FOVG_19556 [Fusarium oxysporum f. sp. pisi HDV247]
FoHS2-milR20	evm.model.contig000009.298	EGU83594.1 hypothetical protein FOXB_05842 [Fusarium oxysporum Fo5176]
FoHS2-milR20	evm.model.contig000015.29	EXM13627.1 hypothetical protein FOTG_17926 [Fusarium oxysporum f. sp. vasinfectum 25433]
FoHS2-milR20	evm.model.contig000005.114	RKL00757.1 hypothetical protein BFJ68_g12623 [Fusarium oxysporum]
FoHS2-milR20	evm.model.contig000003.890	EMT65228.1 hypothetical protein FOC4_g10011206 [Fusarium oxysporum f. sp. cubense race 4]
FoHS2-milR20	evm.model.contig000001.1972	EMT67034.1 hypothetical protein FOC4_g10003577 [Fusarium oxysporum f. sp. cubense race 4]
FoHS2-milR20	evm.model.contig000010.477	EXM19395.1 hypothetical protein FOTG_12644 [Fusarium oxysporum f. sp. vasinfectum 25433]
FoHS2-milR20	evm.model.contig000009.355	EMT71306.1 hypothetical protein FOC4_g10009804 [Fusarium oxysporum f. sp. cubense race 4]
FoHS2-milR20	evm.model.contig000001.2209	EXL78211.1 DNA ligase 1 [Fusarium oxysporum f. sp. conglutinans race 2 54008]
FoHS2-milR20	evm.model.contig000001.289	XP_018248155.1 hypothetical protein FOXG_10469 [Fusarium oxysporum f. sp. lycopersici 4287]
FoHS2-milR20	evm.model.contig000013.15	RSL54919.1 hypothetical protein CEP54_009631 [Fusarium sp. AF-8]
FoHS2-milR20	evm.model.contig000002.413	EMT64444.1 hypothetical protein FOC4_g10007117 [Fusarium oxysporum f. sp. cubense race 4]
FoHS2-milR20	evm.model.contig000012.160	EXM16071.1 hypothetical protein FOTG_15601 [Fusarium oxysporum f. sp. vasinfectum 25433]
FoHS2-milR20	evm.model.contig000008.758	XP_018251311.1 hypothetical protein FOXG_12830 [Fusarium oxysporum f. sp. lycopersici 4287]
FoHS2-milR20	evm.model.contig000001.2062	XP_018238102.1 hypothetical protein FOXG_18638 [Fusarium oxysporum f. sp. lycopersici 4287]
FoHS2-milR20	evm.model.contig000005.281	EXL95550.1 hypothetical protein FOIG_12041 [Fusarium oxysporum f. sp. cubense tropical race 4 54006]
FoHS2-milR20	evm.model.contig000013.11	EXM13392.1 hypothetical protein FOTG_18159 [Fusarium oxysporum f. sp. vasinfectum 25433]
FoHS2-milR20	evm.model.contig000001.725	EMT63514.1 hypothetical protein FOC4_g10013743 [Fusarium oxysporum f. sp. cubense race 4]
FoHS2-milR20	evm.model.contig000007.702	EXL94735.1 hypothetical protein FOIG_12581 [Fusarium oxysporum f. sp. cubense tropical race 4 54006]
FoHS2-milR20	evm.model.contig000003.1146	EWY82682.1 hypothetical protein FOYG_14777 [Fusarium oxysporum FOSC 3-a]
FoHS2-milR20	evm.model.contig000010.317	RKK74971.1 hypothetical protein BFJ69_g8087 [Fusarium oxysporum]
FoHS2-milR20	evm.model.contig000001.5	EMT70379.1 Carboxyvinyl-carboxyphosphonate phosphorylmutase [Fusarium oxysporum f. sp. cubense race 4]
FoHS2-milR20	evm.model.contig000005.473	EXL90868.1 hypothetical protein FOIG_15878 [Fusarium oxysporum f. sp. cubense tropical race 4 54006]
FoHS2-milR20	evm.model.contig000005.472	XP_018237476.1 ubiquitin-conjugating enzyme E2 35 [Fusarium oxysporum f. sp. lycopersici 4287]
FoHS2-milR20	evm.model.contig000008.759	EXM00711.1 hypothetical protein FOIG_07662 [Fusarium oxysporum f. sp. cubense tropical race 4 54006]
FoHS2-milR20	evm.model.contig000003.957	EWY99256.1 hypothetical protein FOYG_03351 [Fusarium oxysporum FOSC 3-a]
FoHS2-milR20	evm.model.contig000008.925	EMT74011.1 (S)-2-haloacid dehalogenase 4A [Fusarium oxysporum f. sp. cubense race 4]
FoHS2-milR20	evm.model.contig000010.479	EXL97780.1 hypothetical protein FOIG_10099 [Fusarium oxysporum f. sp. cubense tropical race 4 54006]
FoHS2-milR20	evm.model.contig000003.956	XP_018234439.1 cutinase transcription factor 1 beta [Fusarium oxysporum f. sp. lycopersici 4287]
FoHS2-milR20	evm.model.contig000001.1083	EXL98645.1 argininosuccinate lyase [Fusarium oxysporum f. sp. cubense tropical race 4 54006]
FoHS2-milR20	evm.model.contig000005.112	ENH71219.1 hypothetical protein FOC1_g10006075 [Fusarium oxysporum f. sp. cubense race 1]
FoHS2-milR20	evm.model.contig000009.156	RBA21857.1 hypothetical protein FPRO05_00204 [Fusarium proliferatum]
FoHS2-milR20	evm.model.contig000009.433	EWZ32418.1 hypothetical protein FOZG_13972 [Fusarium oxysporum Fo47]
FoHS2-milR20	evm.model.contig000001.2696	EXL54073.1 hypothetical protein FOCG_07162 [Fusarium oxysporum f. sp. radicis-lycopersici 26381]
FoHS2-milR20	evm.model.contig000013.18	RKK91212.1 hypothetical protein BFJ68_g16253 [Fusarium oxysporum]
FoHS2-milR20	evm.model.contig000012.164
FoHS2-milR20	evm.model.contig000008.201	EXM04700.1 hypothetical protein FOIG_04883 [Fusarium oxysporum f. sp. cubense tropical race 4 54006]
FoHS2-milR20	evm.model.contig000015.27	RKK90384.1 hypothetical protein BFJ68_g16476 [Fusarium oxysporum]
FoHS2-milR20	evm.model.contig000010.699	EXL94502.1 hypothetical protein FOIG_12696 [Fusarium oxysporum f. sp. cubense tropical race 4 54006]
FoHS2-milR20	evm.model.contig000004.196	EXM03524.1 hypothetical protein FOIG_06318 [Fusarium oxysporum f. sp. cubense tropical race 4 54006]
FoHS2-milR20	evm.model.contig000006.818	EMT62797.1 hypothetical protein FOC4_g10006436 [Fusarium oxysporum f. sp. cubense race 4]
FoHS2-milR20	evm.model.contig000010.478	EMT68918.1 Aflatoxin B1 aldehyde reductase member 2 [Fusarium oxysporum f. sp. cubense race 4]
FoHS2-milR20	evm.model.contig000002.1727	EGU75179.1 hypothetical protein FOXB_14318 [Fusarium oxysporum Fo5176]
FoHS2-milR20	evm.model.contig000001.117	EXK40687.1 hypothetical protein FOMG_07449 [Fusarium oxysporum f. sp. melonis 26406]
FoHS2-milR20	evm.model.contig000001.1561	EMT66274.1 Putative siderophore biosynthesis protein SbnA [Fusarium oxysporum f. sp. cubense race 4]
FoHS2-milR20	evm.model.contig000001.1565	EMT66279.1 hypothetical protein FOC4_g10006678 [Fusarium oxysporum f. sp. cubense race 4]
FoHS2-milR20	evm.model.contig000006.262	XP_018249865.1 hypothetical protein FOXG_11571 [Fusarium oxysporum f. sp. lycopersici 4287]
FoHS2-milR20	evm.model.contig000006.265	EMT65870.1 hypothetical protein FOC4_g10007984 [Fusarium oxysporum f. sp. cubense race 4]
FoHS2-milR20	evm.model.contig000005.285	EXA40077.1 hypothetical protein FOVG_09022 [Fusarium oxysporum f. sp. pisi HDV247]
FoHS2-milR20	evm.model.contig000002.410	PCD45060.1 hypothetical protein AU210_000506 [Fusarium oxysporum f. sp. radicis-cucumerinum]
FoHS2-milR20	evm.model.contig000003.1372	EMT72663.1 hypothetical protein FOC4_g10004139 [Fusarium oxysporum f. sp. cubense race 4]
FoHS2-milR20	evm.model.contig000003.1373	EXL63852.1 hypothetical protein FOPG_19876 [Fusarium oxysporum f. sp. conglutinans race 2 54008]
FoHS2-milR20	evm.model.contig000005.478	RKK71510.1 hypothetical protein BFJ69_g10878 [Fusarium oxysporum]
FoHS2-milR20	evm.model.contig000002.1468	EMT61278.1 hypothetical protein FOC4_g10014331 [Fusarium oxysporum f. sp. cubense race 4]
FoHS2-milR20	evm.model.contig000001.1783	XP_018238591.1 NADH dehydrogenase (ubiquinone) 1 alpha/beta subcomplex 1 [Fusarium oxysporum f. sp. lycopersici 4287]
FoHS2-milR20	evm.model.contig000013.17	XP_009255283.1 hypothetical protein FPSE_03890 [Fusarium pseudograminearum CS3096]
FoHS2-milR20	evm.model.contig000001.729	EMT63507.1 Thiocyanate methyltransferase 1 [Fusarium oxysporum f. sp. cubense race 4]
FoHS2-milR20	evm.model.contig000008.438	XP_018246605.1 hypothetical protein FOXG_09385 [Fusarium oxysporum f. sp. lycopersici 4287]
FoHS2-milR20	evm.model.contig000003.84	EMT72342.1 N-carbamoyl-L-amino acid hydrolase [Fusarium oxysporum f. sp. cubense race 4]
FoHS2-milR20	evm.model.contig000008.203	XP_018246173.1 hypothetical protein FOXG_19992 [Fusarium oxysporum f. sp. lycopersici 4287]
FoHS2-milR20	evm.model.contig000001.282	XP_018248166.1 eukaryotic translation initiation factor 3 subunit L [Fusarium oxysporum f. sp. lycopersici 4287]
FoHS2-milR20	evm.model.contig000007.307	ENH63596.1 hypothetical protein FOC1_g10004199 [Fusarium oxysporum f. sp. cubense race 1]
FoHS2-milR20	evm.model.contig000008.698	XP_018759120.1 hypothetical protein FVEG_11506 [Fusarium verticillioides 7600]
FoHS2-milR20	evm.model.contig000005.136	RKK65997.1 hypothetical protein BFJ69_g15791 [Fusarium oxysporum]
FoHS2-milR20	evm.model.contig000006.815	EWZ30249.1 hypothetical protein FOZG_16414 [Fusarium oxysporum Fo47]
FoHS2-milR20	evm.model.contig000005.902	SCO86433.1 uncharacterized protein FRV6_10560 [Fusarium oxysporum]
FoHS2-milR20	evm.model.contig000009.436	EXM17791.1 hypothetical protein FOTG_14038 [Fusarium oxysporum f. sp. vasinfectum 25433]
FoHS2-milR20	evm.model.contig000001.2222	EGU81714.1 hypothetical protein FOXB_07764 [Fusarium oxysporum Fo5176]
FoHS2-milR20	evm.model.contig000001.705	EXM01660.1 hypothetical protein FOIG_07194 [Fusarium oxysporum f. sp. cubense tropical race 4 54006]
FoHS2-milR20	evm.model.contig000001.1040	SCO78084.1 probable IPP1-inorganic pyrophosphatase, cytoplasmic [Fusarium oxysporum]
FoHS2-milR20	evm.model.contig000002.478	EMT66773.1 Cell wall synthesis protein psu1 [Fusarium oxysporum f. sp. cubense race 4]
FoHS2-milR20	evm.model.contig000002.295	EXK93713.1 hypothetical protein FOQG_04932 [Fusarium oxysporum f. sp. raphani 54005]
FoHS2-milR20	evm.model.contig000002.1425	RKK67747.1 hypothetical protein BFJ69_g14235 [Fusarium oxysporum]
FoHS2-milR20	evm.model.contig000008.592	EXM01037.1 hypothetical protein FOIG_07878 [Fusarium oxysporum f. sp. cubense tropical race 4 54006]
FoHS2-milR20	evm.model.contig000001.702	SCO77730.1 probable beta(1-3)glucanosyltransferases [Fusarium oxysporum]
FoHS2-milR20	evm.model.contig000010.338	EXL97986.1 hypothetical protein FOIG_10273 [Fusarium oxysporum f. sp. cubense tropical race 4 54006]
FoHS2-milR20	evm.model.contig000007.442	EMT67364.1 hypothetical protein FOC4_g10005453 [Fusarium oxysporum f. sp. cubense race 4]
FoHS2-milR20	evm.model.contig000001.1959	EMT67054.1 Acetamidase regulatory protein [Fusarium oxysporum f. sp. cubense race 4]
FoHS2-milR20	evm.model.contig000002.1146	EXM11746.1 hypothetical protein FOIG_01286 [Fusarium oxysporum f. sp. cubense tropical race 4 54006]
FoHS2-milR20	evm.model.contig000001.700	EMT63540.1 UBA domain-containing protein 3 [Fusarium oxysporum f. sp. cubense race 4]
FoHS2-milR20	evm.model.contig000004.1240	EXL99825.1 hypothetical protein FOIG_07972 [Fusarium oxysporum f. sp. cubense tropical race 4 54006]
FoHS2-milR20	evm.model.contig000011.239	XP_025591535.1 uncharacterized protein FVRRES_04332 [Fusarium venenatum]
FoHS2-milR20	evm.model.contig000001.2181	EXK97625.1 hypothetical protein FOQG_02757 [Fusarium oxysporum f. sp. raphani 54005]
FoHS2-milR20	evm.model.contig000002.470	EWY94817.1 synaptosomal-associated protein, 23kDa [Fusarium oxysporum FOSC 3-a]
FoHS2-milR20	evm.model.contig000002.90	ENH72758.1 Organic hydroperoxide resistance protein [Fusarium oxysporum f. sp. cubense race 1]
FoHS2-milR20	evm.model.contig000002.629	EMT62298.1 Calcium-transporting ATPase 2 [Fusarium oxysporum f. sp. cubense race 4]
FoHS2-milR20	evm.model.contig000003.524	EMT63908.1 hypothetical protein FOC4_g10010382 [Fusarium oxysporum f. sp. cubense race 4]
FoHS2-milR20	evm.model.contig000002.1443	XP_018233604.1 hypothetical protein FOXG_01077 [Fusarium oxysporum f. sp. lycopersici 4287]
FoHS2-milR20	evm.model.contig000012.94	EWY79911.1 hypothetical protein FOYG_16976 [Fusarium oxysporum FOSC 3-a]
FoHS2-milR20	evm.model.contig000001.133	XP_018248490.1 V-type ATPase, G subunit [Fusarium oxysporum f. sp. lycopersici 4287]
FoHS2-milR20	evm.model.contig000001.1541	RKL00695.1 Heat shock protein 90 [Fusarium oxysporum]
FoHS2-milR20	evm.model.contig000004.414	XP_018241686.1 hypothetical protein FOXG_06064 [Fusarium oxysporum f. sp. lycopersici 4287]
FoHS2-milR20	evm.model.contig000007.119	EMT67793.1 Glutamyl-tRNA(Gln) amidotransferase subunit A [Fusarium oxysporum f. sp. cubense race 4]
FoHS2-milR20	evm.model.contig000006.284	ENH75072.1 hypothetical protein FOC1_g10010458 [Fusarium oxysporum f. sp. cubense race 1]
FoHS2-milR20	evm.model.contig000001.1159	EXA44107.1 hypothetical protein FOVG_05611 [Fusarium oxysporum f. sp. pisi HDV247]
FoHS2-milR20	evm.model.contig000006.450	EXM05849.1 hypothetical protein FOIG_04319 [Fusarium oxysporum f. sp. cubense tropical race 4 54006]
FoHS2-milR20	evm.model.contig000002.625	XP_018231897.1 20S proteasome subunit beta 7 [Fusarium oxysporum f. sp. lycopersici 4287]
FoHS2-milR20	evm.model.contig000001.708	EXM01664.1 hypothetical protein FOIG_07197 [Fusarium oxysporum f. sp. cubense tropical race 4 54006]
FoHS2-milR20	evm.model.contig000004.1387	EMT60989.1 hypothetical protein FOC4_g10012280 [Fusarium oxysporum f. sp. cubense race 4]
FoHS2-milR20	evm.model.contig000009.490	XP_018247040.1 hypothetical protein FOXG_20119 [Fusarium oxysporum f. sp. lycopersici 4287]
FoHS2-milR20	evm.model.contig000007.582
FoHS2-milR20	evm.model.contig000008.595	EXM01034.1 hypothetical protein FOIG_07875 [Fusarium oxysporum f. sp. cubense tropical race 4 54006]
FoHS2-milR20	evm.model.contig000001.136	EXL99085.1 endoglucanase type K [Fusarium oxysporum f. sp. cubense tropical race 4 54006]
FoHS2-milR20	evm.model.contig000006.879	RKK14337.1 hypothetical protein BFJ65_g10902 [Fusarium oxysporum f. sp. cepae]
FoHS2-milR20	evm.model.contig000004.171	EMT71785.1 Putative protein yesU [Fusarium oxysporum f. sp. cubense race 4]
FoHS2-milR20	evm.model.contig000005.155	EMT74514.1 hypothetical protein FOC4_g10001021 [Fusarium oxysporum f. sp. cubense race 4]
FoHS2-milR20	evm.model.contig000004.973	EGU81914.1 hypothetical protein FOXB_07572 [Fusarium oxysporum Fo5176]
FoHS2-milR20	evm.model.contig000008.593	EGU83571.1 hypothetical protein FOXB_05981 [Fusarium oxysporum Fo5176]
FoHS2-milR20	evm.model.contig000006.451	EXM05850.1 transcription initiation factor TFIIF subunit alpha [Fusarium oxysporum f. sp. cubense tropical race 4 54006]
FoHS2-milR20	evm.model.contig000005.159	RKK17038.1 hypothetical protein BFJ65_g10585 [Fusarium oxysporum f. sp. cepae]
FoHS2-milR20	evm.model.contig000008.775	EMT73318.1 Putative UDP-glucosyltransferase yojK [Fusarium oxysporum f. sp. cubense race 4]
FoHS2-milR20	evm.model.contig000009.418	EWY83703.1 hypothetical protein FOYG_13500 [Fusarium oxysporum FOSC 3-a]
FoHS2-milR20	evm.model.contig000011.175	PNP74741.1 hypothetical protein FNYG_11878 [Fusarium nygamai]
FoHS2-milR20	evm.model.contig000008.596	XP_018251001.1 hypothetical protein FOXG_12659 [Fusarium oxysporum f. sp. lycopersici 4287]
FoHS2-milR20	evm.model.contig000001.2040	EMT66942.1 hypothetical protein FOC4_g10003480 [Fusarium oxysporum f. sp. cubense race 4]
FoHS2-milR20	evm.model.contig000006.287	XP_018249816.1 N-acetylglucosaminylphosphatidylinositol deacetylase [Fusarium oxysporum f. sp. lycopersici 4287]
FoHS2-milR20	evm.model.contig000002.472	EGU84742.1 hypothetical protein FOXB_04753 [Fusarium oxysporum Fo5176]
FoHS2-milR20	evm.model.contig000001.2549	XP_018243441.1 hypothetical protein FOXG_07703 [Fusarium oxysporum f. sp. lycopersici 4287]
FoHS2-milR20	evm.model.contig000001.2228
FoHS2-milR20	evm.model.contig000002.1147	XP_018233023.1 hypothetical protein FOXG_00749 [Fusarium oxysporum f. sp. lycopersici 4287]
FoHS2-milR20	evm.model.contig000004.1078	XP_018245345.1 hypothetical protein FOXG_08517 [Fusarium oxysporum f. sp. lycopersici 4287]
FoHS2-milR20	evm.model.contig000012.182	PCD37872.1 hypothetical protein AU210_006367 [Fusarium oxysporum f. sp. radicis-cucumerinum]
FoHS2-milR20	evm.model.contig000003.613	EMT63807.1 Engulfment and cell motility protein 2 [Fusarium oxysporum f. sp. cubense race 4]
FoHS2-milR20	evm.model.contig000003.615	EMT63805.1 Oxysterol-binding protein-like protein OBPalpha [Fusarium oxysporum f. sp. cubense race 4]
FoHS2-milR20	evm.model.contig000008.591	EMT73101.1 Geranylgeranyl transferase type-2 subunit alpha [Fusarium oxysporum f. sp. cubense race 4]
FoHS2-milR20	evm.model.contig000007.441	EXM22943.1 hypothetical protein FOTG_09688 [Fusarium oxysporum f. sp. vasinfectum 25433]
FoHS2-milR20	evm.model.contig000005.151	EMT74510.1 hypothetical protein FOC4_g10001017 [Fusarium oxysporum f. sp. cubense race 4]
FoHS2-milR20	evm.model.contig000003.855	XP_018234630.1 hypothetical protein FOXG_01712 [Fusarium oxysporum f. sp. lycopersici 4287]
FoHS2-milR20	evm.model.contig000002.1390	EMT61371.1 Kinesin-like protein bimC [Fusarium oxysporum f. sp. cubense race 4]
FoHS2-milR20	evm.model.contig000006.857	EXL96226.1 hypothetical protein FOIG_11193 [Fusarium oxysporum f. sp. cubense tropical race 4 54006]
FoHS2-milR20	evm.model.contig000004.43	RKK75553.1 hypothetical protein BFJ69_g7618 [Fusarium oxysporum]
FoHS2-milR20	evm.model.contig000010.433	EMT68973.1 Neuroligin-4, X-linked [Fusarium oxysporum f. sp. cubense race 4]
FoHS2-milR20	evm.model.contig000012.210	RSL68009.1 hypothetical protein CEP54_003008 [Fusarium sp. AF-8]
FoHS2-milR20	evm.model.contig000002.908	XP_018232503.1 T-complex protein 1 subunit delta [Fusarium oxysporum f. sp. lycopersici 4287]
FoHS2-milR20	evm.model.contig000001.517	EMT63762.1 Putative RING finger protein P8B7.23 [Fusarium oxysporum f. sp. cubense race 4]
FoHS2-milR20	evm.model.contig000006.223	XP_018249949.1 GPN-loop GTPase [Fusarium oxysporum f. sp. lycopersici 4287]
FoHS2-milR20	evm.model.contig000006.439	EGU85200.1 hypothetical protein FOXB_04315 [Fusarium oxysporum Fo5176]
FoHS2-milR20	evm.model.contig000003.843	EXM08294.1 hypothetical protein FOIG_03001 [Fusarium oxysporum f. sp. cubense tropical race 4 54006]
FoHS2-milR20	evm.model.contig000002.1471	EXL93936.1 hypothetical protein FOIG_13200 [Fusarium oxysporum f. sp. cubense tropical race 4 54006]
FoHS2-milR20	evm.model.contig000001.1939	EMT67079.1 hypothetical protein FOC4_g10003625 [Fusarium oxysporum f. sp. cubense race 4]
FoHS2-milR20	evm.model.contig000012.212
FoHS2-milR20	evm.model.contig000001.872	EXM33086.1 hypothetical protein FOTG_03186 [Fusarium oxysporum f. sp. vasinfectum 25433]
FoHS2-milR20	evm.model.contig000004.435	EXM03135.1 hypothetical protein FOIG_06024 [Fusarium oxysporum f. sp. cubense tropical race 4 54006]
FoHS2-milR20	evm.model.contig000010.655	EGU81934.1 hypothetical protein FOXB_07537 [Fusarium oxysporum Fo5176]
FoHS2-milR20	evm.model.contig000001.1071	EXL98616.1 hypothetical protein FOIG_09372 [Fusarium oxysporum f. sp. cubense tropical race 4 54006]
FoHS2-milR20	evm.model.contig000004.282	EXM03397.1 hypothetical protein FOIG_06213 [Fusarium oxysporum f. sp. cubense tropical race 4 54006]
FoHS2-milR20	evm.model.contig000002.1423	EXL93858.1 hypothetical protein FOIG_13146 [Fusarium oxysporum f. sp. cubense tropical race 4 54006]
FoHS2-milR20	evm.model.contig000001.519	EGU80257.1 hypothetical protein FOXB_09184 [Fusarium oxysporum Fo5176]
FoHS2-milR20	evm.model.contig000001.1061	EWY90120.1 hypothetical protein FOYG_07735 [Fusarium oxysporum FOSC 3-a]
FoHS2-milR20	evm.model.contig000001.1062	RKK79808.1 Benzoate 4-monooxygenase [Fusarium oxysporum]
FoHS2-milR20	evm.model.contig000010.434	EMT68972.1 hypothetical protein FOC4_g10005069 [Fusarium oxysporum f. sp. cubense race 4]
FoHS2-milR20	evm.model.contig000002.459	XP_018231541.1 hypothetical protein FOXG_00008 [Fusarium oxysporum f. sp. lycopersici 4287]
FoHS2-milR20	evm.model.contig000001.2022	EMT66964.1 hypothetical protein FOC4_g10003503 [Fusarium oxysporum f. sp. cubense race 4]
FoHS2-milR20	evm.model.contig000010.359	EMT69062.1 hypothetical protein FOC4_g10005161 [Fusarium oxysporum f. sp. cubense race 4]
FoHS2-milR20	evm.model.contig000009.476	PCD26586.1 hypothetical protein AU210_013008 [Fusarium oxysporum f. sp. radicis-cucumerinum]
FoHS2-milR20	evm.model.contig000004.231	EGU74167.1 hypothetical protein FOXB_15329 [Fusarium oxysporum Fo5176]
FoHS2-milR20	evm.model.contig000001.1684	EWZ46897.1 hypothetical protein FOZG_02918 [Fusarium oxysporum Fo47]
FoHS2-milR20	evm.model.contig000015.68	EMT65484.1 hypothetical protein FOC4_g10011470 [Fusarium oxysporum f. sp. cubense race 4]
FoHS2-milR20	evm.model.contig000002.453	EMT66805.1 Putative TLC domain-containing protein C17A2.02c [Fusarium oxysporum f. sp. cubense race 4]
FoHS2-milR20	evm.model.contig000005.712	EWY88323.1 hypothetical protein FOYG_09569 [Fusarium oxysporum FOSC 3-a]
FoHS2-milR20	evm.model.contig000004.781	EMT60275.1 hypothetical protein FOC4_g10011542 [Fusarium oxysporum f. sp. cubense race 4]
FoHS2-milR20	evm.model.contig000014.116
FoHS2-milR20	evm.model.contig000002.1165	XP_018233057.1 ATP synthase F1, delta subunit [Fusarium oxysporum f. sp. lycopersici 4287]
FoHS2-milR20	evm.model.contig000002.451	EMT66807.1 Solute carrier family 25 member 38 like protein [Fusarium oxysporum f. sp. cubense race 4]
FoHS2-milR20	evm.model.contig000001.516	EXM01276.1 hypothetical protein FOIG_06963 [Fusarium oxysporum f. sp. cubense tropical race 4 54006]
FoHS2-milR20	evm.model.contig000005.170	EMT74533.1 hypothetical protein FOC4_g10001042 [Fusarium oxysporum f. sp. cubense race 4]
FoHS2-milR20	evm.model.contig000004.159	EXA46624.1 hypothetical protein FOVG_03968 [Fusarium oxysporum f. sp. pisi HDV247]
FoHS2-milR20	evm.model.contig000004.893	PCD44006.1 hypothetical protein AU210_003088 [Fusarium oxysporum f. sp. radicis-cucumerinum]
FoHS2-milR20	evm.model.contig000001.2028	RKK91806.1 hypothetical protein BFJ71_g10651 [Fusarium oxysporum]
FoHS2-milR20	evm.model.contig000005.436	EGU78491.1 hypothetical protein FOXB_11012 [Fusarium oxysporum Fo5176]
FoHS2-milR20	evm.model.contig000004.1007
FoHS2-milR20	evm.model.contig000008.712	EXM00828.1 hypothetical protein FOIG_07725 [Fusarium oxysporum f. sp. cubense tropical race 4 54006]
FoHS2-milR20	evm.model.contig000014.115	EXL66069.1 hypothetical protein FOPG_17737 [Fusarium oxysporum f. sp. conglutinans race 2 54008]
FoHS2-milR20	evm.model.contig000006.75	EXL91877.1 hypothetical protein FOIG_14986 [Fusarium oxysporum f. sp. cubense tropical race 4 54006]
FoHS2-milR20	evm.model.contig000006.72	XP_018250188.1 hypothetical protein FOXG_11794 [Fusarium oxysporum f. sp. lycopersici 4287]
FoHS2-milR20	evm.model.contig000009.470	EMT71161.1 hypothetical protein FOC4_g10009658 [Fusarium oxysporum f. sp. cubense race 4]
FoHS2-milR20	evm.model.contig000005.178	EGU86726.1 hypothetical protein FOXB_02735 [Fusarium oxysporum Fo5176]
FoHS2-milR20	evm.model.contig000005.171	EMT74534.1 G patch domain-containing protein 8 [Fusarium oxysporum f. sp. cubense race 4]
FoHS2-milR20	evm.model.contig000001.1680	EGU81236.1 hypothetical protein FOXB_08269 [Fusarium oxysporum Fo5176]
FoHS2-milR20	evm.model.contig000003.440	XP_018235514.1 hypothetical protein FOXG_02152 [Fusarium oxysporum f. sp. lycopersici 4287]
FoHS2-milR20	evm.model.contig000004.156	EXK85074.1 hypothetical protein FOQG_11010 [Fusarium oxysporum f. sp. raphani 54005]
FoHS2-milR20	evm.model.contig000008.386	EMT70151.1 hypothetical protein FOC4_g10008596 [Fusarium oxysporum f. sp. cubense race 4]
FoHS2-milR20	evm.model.contig000002.1421	EMT61335.1 hypothetical protein FOC4_g10014390 [Fusarium oxysporum f. sp. cubense race 4]
FoHS2-milR20	evm.model.contig000009.473	EMT71158.1 Lipase 1 [Fusarium oxysporum f. sp. cubense race 4]
FoHS2-milR20	evm.model.contig000003.1399	RKL29214.1 hypothetical protein BFJ72_g12123 [Fusarium proliferatum]
FoHS2-milR20	evm.model.contig000001.688	RKL26191.1 Tubulin gamma chain [Fusarium oxysporum]
FoHS2-milR20	evm.model.contig000006.58	EMT65611.1 Putative sterigmatocystin biosynthesis monooxygenase stcW [Fusarium oxysporum f. sp. cubense race 4]
FoHS2-milR20	evm.model.contig000008.949	EXL91125.1 hypothetical protein FOIG_15699 [Fusarium oxysporum f. sp. cubense tropical race 4 54006]
FoHS2-milR20	evm.model.contig000013.74	XP_018257405.1 hypothetical protein FOXG_16658 [Fusarium oxysporum f. sp. lycopersici 4287]
FoHS2-milR20	evm.model.contig000015.45	RFN44207.1 hypothetical protein FIE12Z_11533 [Fusarium sp. FIESC_12]
FoHS2-milR20	evm.model.contig000003.129	CVL06549.1 uncharacterized protein FPRN_05165 [Fusarium proliferatum]
FoHS2-milR20	evm.model.contig000007.668	EXL98184.1 hypothetical protein FOIG_09740 [Fusarium oxysporum f. sp. cubense tropical race 4 54006]
FoHS2-milR20	evm.model.contig000009.180	EXL99580.1 hypothetical protein FOIG_08618 [Fusarium oxysporum f. sp. cubense tropical race 4 54006]
FoHS2-milR20	evm.model.contig000001.499	XP_018240961.1 guanine nucleotide-binding protein subunit beta-like protein [Fusarium oxysporum f. sp. lycopersici 4287]
FoHS2-milR20	evm.model.contig000008.558	EXM01123.1 hypothetical protein FOIG_07916 [Fusarium oxysporum f. sp. cubense tropical race 4 54006]
FoHS2-milR20	evm.model.contig000002.932	EXM11285.1 hypothetical protein FOIG_01036 [Fusarium oxysporum f. sp. cubense tropical race 4 54006]
FoHS2-milR20	evm.model.contig000008.944	ENH69331.1 Brefeldin A resistance protein [Fusarium oxysporum f. sp. cubense race 1]
FoHS2-milR20	evm.model.contig000001.1003	PNP54419.1 hypothetical protein FNYG_15629 [Fusarium nygamai]
FoHS2-milR20	evm.model.contig000001.1006	RKK81723.1 hypothetical protein BFJ71_g15508 [Fusarium oxysporum]
FoHS2-milR20	evm.model.contig000004.455	EWZ42615.1 hypothetical protein FOZG_07483 [Fusarium oxysporum Fo47]
FoHS2-milR20	evm.model.contig000003.465	XP_018235467.1 hypothetical protein FOXG_02125 [Fusarium oxysporum f. sp. lycopersici 4287]
FoHS2-milR20	evm.model.contig000003.467	SCO83213.1 related to capsular associated protein [Fusarium oxysporum]
FoHS2-milR20	evm.model.contig000011.134
FoHS2-milR20	evm.model.contig000002.1181	XP_018233081.1 hypothetical protein FOXG_00785 [Fusarium oxysporum f. sp. lycopersici 4287]
FoHS2-milR20	evm.model.contig000003.468	XP_018235463.1 40S ribosomal protein S22 [Fusarium oxysporum f. sp. lycopersici 4287]
FoHS2-milR20	evm.model.contig000002.1189	EMT61618.1 Early meiotic induction protein 1 [Fusarium oxysporum f. sp. cubense race 4]
FoHS2-milR20	evm.model.contig000001.1752
FoHS2-milR20	evm.model.contig000004.948	EMT60472.1 hypothetical protein FOC4_g10011743 [Fusarium oxysporum f. sp. cubense race 4]
FoHS2-milR20	evm.model.contig000003.121	EMT64379.1 hypothetical protein FOC4_g10010878 [Fusarium oxysporum f. sp. cubense race 4]
FoHS2-milR20	evm.model.contig000004.452	EXM03101.1 hypothetical protein FOIG_06005 [Fusarium oxysporum f. sp. cubense tropical race 4 54006]
FoHS2-milR20	evm.model.contig000011.130	RKK57273.1 hypothetical protein BFJ69_g17546 [Fusarium oxysporum]
FoHS2-milR20	evm.model.contig000003.383	EMT64077.1 hypothetical protein FOC4_g10010562 [Fusarium oxysporum f. sp. cubense race 4]
FoHS2-milR20	evm.model.contig000001.531	EMT63745.1 Dual specificity protein kinase FUZ7 [Fusarium oxysporum f. sp. cubense race 4]
FoHS2-milR20	evm.model.contig000005.773	-
FoHS2-milR20	evm.model.contig000013.108
FoHS2-milR20	evm.model.contig000009.63	RKK76005.1 hypothetical protein BFJ69_g7335 [Fusarium oxysporum]
FoHS2-milR20	evm.model.contig000013.75	RFU78908.1 hypothetical protein TARUN_3304 [Trichoderma arundinaceum]
FoHS2-milR20	evm.model.contig000006.419	EMT66058.1 UDP-glucose 6-dehydrogenase [Fusarium oxysporum f. sp. cubense race 4]
FoHS2-milR20	evm.model.contig000004.63	RKK07274.1 hypothetical protein BFJ65_g18010 [Fusarium oxysporum f. sp. cepae]
FoHS2-milR20	evm.model.contig000001.538	EXL57180.1 hypothetical protein FOCG_04498 [Fusarium oxysporum f. sp. radicis-lycopersici 26381]
FoHS2-milR20	evm.model.contig000003.1076	EMT65014.1 Sulfite efflux pump SSU1 [Fusarium oxysporum f. sp. cubense race 4]
FoHS2-milR20	evm.model.contig000014.65	EXM15366.1 hypothetical protein FOTG_16286 [Fusarium oxysporum f. sp. vasinfectum 25433]
FoHS2-milR20	evm.model.contig000010.183	EGU78859.1 hypothetical protein FOXB_10629 [Fusarium oxysporum Fo5176]
FoHS2-milR20	evm.model.contig000009.181	EXL99581.1 hypothetical protein FOIG_08619 [Fusarium oxysporum f. sp. cubense tropical race 4 54006]
FoHS2-milR20	evm.model.contig000015.47	RKK91964.1 hypothetical protein BFJ68_g16046 [Fusarium oxysporum]
FoHS2-milR20	evm.model.contig000005.412	EXL94072.1 hypothetical protein FOIG_12989 [Fusarium oxysporum f. sp. cubense tropical race 4 54006]
FoHS2-milR20	evm.model.contig000002.926	XP_018232533.1 hypothetical protein FOXG_00518 [Fusarium oxysporum f. sp. lycopersici 4287]
FoHS2-milR20	evm.model.contig000001.854	EMT63360.1 hypothetical protein FOC4_g10013581 [Fusarium oxysporum f. sp. cubense race 4]
FoHS2-milR20	evm.model.contig000004.456	ENH67494.1 hypothetical protein FOC1_g10010771 [Fusarium oxysporum f. sp. cubense race 1]
FoHS2-milR20	evm.model.contig000005.775	EXM09043.1 hypothetical protein FOIG_02025 [Fusarium oxysporum f. sp. cubense tropical race 4 54006]
FoHS2-milR20	evm.model.contig000002.924	EMT61936.1 hypothetical protein FOC4_g10015010 [Fusarium oxysporum f. sp. cubense race 4]
FoHS2-milR20	evm.model.contig000011.137	PCD25822.1 hypothetical protein AU210_012257 [Fusarium oxysporum f. sp. radicis-cucumerinum]
FoHS2-milR20	evm.model.contig000009.273	EXL99720.1 hypothetical protein FOIG_08739 [Fusarium oxysporum f. sp. cubense tropical race 4 54006]
FoHS2-milR20	evm.model.contig000009.188	EWZ32741.1 glycerol kinase [Fusarium oxysporum Fo47]
FoHS2-milR20	evm.model.contig000010.633	RKK84398.1 hypothetical protein BFJ69_g2184 [Fusarium oxysporum]
FoHS2-milR20	evm.model.contig000004.1034	XP_018245275.1 hypothetical protein FOXG_08471 [Fusarium oxysporum f. sp. lycopersici 4287]
FoHS2-milR20	evm.model.contig000003.461	XP_018235473.1 hypothetical protein FOXG_02130 [Fusarium oxysporum f. sp. lycopersici 4287]
FoHS2-milR20	evm.model.contig000006.51	EXL91847.1 hypothetical protein FOIG_14956 [Fusarium oxysporum f. sp. cubense tropical race 4 54006]
FoHS2-milR20	evm.model.contig000003.1079	EMT65010.1 Protein FYV4, mitochondrial [Fusarium oxysporum f. sp. cubense race 4]
FoHS2-milR20	evm.model.contig000003.1073	EMT65017.1 hypothetical protein FOC4_g10010991 [Fusarium oxysporum f. sp. cubense race 4]
FoHS2-milR20	evm.model.contig000005.414	EXA40320.1 cytochrome c heme lyase [Fusarium oxysporum f. sp. pisi HDV247]
FoHS2-milR20	evm.model.contig000002.920	EMT61942.1 Phosphorus acquisition-controlling protein [Fusarium oxysporum f. sp. cubense race 4]
FoHS2-milR20	evm.model.contig000008.738	EMT73277.1 hypothetical protein FOC4_g10004643 [Fusarium oxysporum f. sp. cubense race 4]
FoHS2-milR20	evm.model.contig000008.735	EXM00779.1 hypothetical protein FOIG_07695 [Fusarium oxysporum f. sp. cubense tropical race 4 54006]
FoHS2-milR20	evm.model.contig000001.689	EGU80544.1 hypothetical protein FOXB_08922 [Fusarium oxysporum Fo5176]
FoHS2-milR20	evm.model.contig000001.682	EXM01610.1 hypothetical protein FOIG_07168 [Fusarium oxysporum f. sp. cubense tropical race 4 54006]
FoHS2-milR20	evm.model.contig000001.869	EMT63344.1 Mitosis inhibitor protein kinase wee1 [Fusarium oxysporum f. sp. cubense race 4]
FoHS2-milR20	evm.model.contig000004.131	EMT71837.1 hypothetical protein FOC4_g10001426 [Fusarium oxysporum f. sp. cubense race 4]
FoHS2-milR20	evm.model.contig000005.196	EXL84124.1 hypothetical protein FOPG_03647 [Fusarium oxysporum f. sp. conglutinans race 2 54008]
FoHS2-milR20	evm.model.contig000001.956	EMT63234.1 hypothetical protein FOC4_g10013452 [Fusarium oxysporum f. sp. cubense race 4]
FoHS2-milR20	evm.model.contig000010.610	EMT68740.1 hypothetical protein FOC4_g10004824 [Fusarium oxysporum f. sp. cubense race 4]
FoHS2-milR20	evm.model.contig000005.755	EXM09073.1 hypothetical protein FOIG_02051 [Fusarium oxysporum f. sp. cubense tropical race 4 54006]
FoHS2-milR20	evm.model.contig000002.947	XP_018232602.1 hypothetical protein FOXG_00543 [Fusarium oxysporum f. sp. lycopersici 4287]
FoHS2-milR20	evm.model.contig000008.539	EMT70328.1 Ribonucleoside-diphosphate reductase small chain [Fusarium oxysporum f. sp. cubense race 4]
FoHS2-milR20	evm.model.contig000002.1417	XP_018233556.1 hypothetical protein FOXG_01048 [Fusarium oxysporum f. sp. lycopersici 4287]
FoHS2-milR20	evm.model.contig000001.551	XP_018240814.1 mitochondrial import receptor subunit tom-70 [Fusarium oxysporum f. sp. lycopersici 4287]
FoHS2-milR20	evm.model.contig000011.88	XP_018255725.1 hypothetical protein FOXG_15151 [Fusarium oxysporum f. sp. lycopersici 4287]
FoHS2-milR20	evm.model.contig000003.104	EXK79958.1 hypothetical protein FOQG_15511 [Fusarium oxysporum f. sp. raphani 54005]
FoHS2-milR20	evm.model.contig000001.550	EMT63721.1 Aminodeoxychorismate lyase [Fusarium oxysporum f. sp. cubense race 4]
FoHS2-milR20	evm.model.contig000005.754	EXM09092.1 hypothetical protein FOIG_02052 [Fusarium oxysporum f. sp. cubense tropical race 4 54006]
FoHS2-milR20	evm.model.contig000008.286	EXM04826.1 hypothetical protein FOIG_04995 [Fusarium oxysporum f. sp. cubense tropical race 4 54006]
FoHS2-milR20	evm.model.contig000010.656	RKL42757.1 hypothetical protein BFJ70_g4454 [Fusarium oxysporum]
FoHS2-milR20	evm.model.contig000001.2289	XP_018243884.1 hypothetical protein FOXG_07986 [Fusarium oxysporum f. sp. lycopersici 4287]
FoHS2-milR20	evm.model.contig000002.1027	EMT61810.1 Cytoplasmic dynein 1 intermediate chain 2 [Fusarium oxysporum f. sp. cubense race 4]
FoHS2-milR20	evm.model.contig000004.473	XP_018241780.1 26S proteasome regulatory subunit N5 [Fusarium oxysporum f. sp. lycopersici 4287]
FoHS2-milR20	evm.model.contig000001.2423	EXK45558.1 hypothetical protein FOMG_03965 [Fusarium oxysporum f. sp. melonis 26406]
FoHS2-milR20	evm.model.contig000005.206	ENH71145.1 Glucosamine 6-phosphate N-acetyltransferase [Fusarium oxysporum f. sp. cubense race 1]
FoHS2-milR20	evm.model.contig000001.333	XP_018248075.1 malate dehydrogenase, mitochondrial [Fusarium oxysporum f. sp. lycopersici 4287]
FoHS2-milR20	evm.model.contig000001.1640	EMT66369.1 Signal recognition particle 72 kDa protein [Fusarium oxysporum f. sp. cubense race 4]
FoHS2-milR20	evm.model.contig000006.604	EWY84754.1 hypothetical protein FOYG_12148 [Fusarium oxysporum FOSC 3-a]
FoHS2-milR20	evm.model.contig000006.607	RKK78816.1 hypothetical protein BFJ69_g5290 [Fusarium oxysporum]
FoHS2-milR20	evm.model.contig000002.943	EWY93759.1 hypothetical protein FOYG_06805 [Fusarium oxysporum FOSC 3-a]
FoHS2-milR20	evm.model.contig000002.576	EMT66658.1 Putative WD repeat-containing protein C2A9.03 [Fusarium oxysporum f. sp. cubense race 4]
FoHS2-milR20	evm.model.contig000004.919	EWY96468.1 hypothetical protein FOYG_05161 [Fusarium oxysporum FOSC 3-a]
FoHS2-milR20	evm.model.contig000004.471	XP_018241781.1 SHO1 osmosensor [Fusarium oxysporum f. sp. lycopersici 4287]
FoHS2-milR20	evm.model.contig000001.554
FoHS2-milR20	evm.model.contig000003.1055	EMT65040.1 Coiled-coil domain-containing protein 94 like protein [Fusarium oxysporum f. sp. cubense race 4]
FoHS2-milR20	evm.model.contig000001.1419	EXM02041.1 cytochrome-b5 reductase [Fusarium oxysporum f. sp. cubense tropical race 4 54006]
FoHS2-milR20	evm.model.contig000003.102	EXL91217.1 hypothetical protein FOIG_15620 [Fusarium oxysporum f. sp. cubense tropical race 4 54006]
FoHS2-milR20	evm.model.contig000001.552	EWY91058.1 hypothetical protein FOYG_08335 [Fusarium oxysporum FOSC 3-a]
FoHS2-milR20	evm.model.contig000007.348	EXL95913.1 hypothetical protein FOIG_11458 [Fusarium oxysporum f. sp. cubense tropical race 4 54006]
FoHS2-milR20	evm.model.contig000006.168	EMT65738.1 hypothetical protein FOC4_g10007849 [Fusarium oxysporum f. sp. cubense race 4]
FoHS2-milR20	evm.model.contig000004.114	EMT71856.1 hypothetical protein FOC4_g10001446 [Fusarium oxysporum f. sp. cubense race 4]
FoHS2-milR20	evm.model.contig000001.1646	EGU86598.1 hypothetical protein FOXB_02927 [Fusarium oxysporum Fo5176]
FoHS2-milR20	evm.model.contig000010.612	EWY81761.1 hypothetical protein FOYG_15977 [Fusarium oxysporum FOSC 3-a]
FoHS2-milR20	evm.model.contig000001.1418	XP_018239257.1 hypothetical protein FOXG_04496 [Fusarium oxysporum f. sp. lycopersici 4287]
FoHS2-milR20	evm.model.contig000005.753	XP_018236874.1 CK1/CK1/CK1-D protein kinase [Fusarium oxysporum f. sp. lycopersici 4287]
FoHS2-milR20	evm.model.contig000001.1253	EMT69377.1 Putative transcriptional regulatory protein C15D4.02 [Fusarium oxysporum f. sp. cubense race 4]
FoHS2-milR20	evm.model.contig000001.2281	EMT68512.1 hypothetical protein FOC4_g10012928 [Fusarium oxysporum f. sp. cubense race 4]
FoHS2-milR20	evm.model.contig000007.642	EXL98222.1 hypothetical protein FOIG_09775 [Fusarium oxysporum f. sp. cubense tropical race 4 54006]
FoHS2-milR20	evm.model.contig000006.566	XP_018253232.1 hypothetical protein FOXG_13849 [Fusarium oxysporum f. sp. lycopersici 4287]
FoHS2-milR20	evm.model.contig000012.17	OTA81380.1 hypothetical protein M434DRAFT_401401 [Hypoxylon sp. CO27-5]
FoHS2-milR20	evm.model.contig000004.135	XP_018241216.1 hypothetical protein FOXG_05739 [Fusarium oxysporum f. sp. lycopersici 4287]
FoHS2-milR20	evm.model.contig000001.2706	EXL54084.1 hypothetical protein FOCG_07173 [Fusarium oxysporum f. sp. radicis-lycopersici 26381]
FoHS2-milR20	evm.model.contig000006.37	EWZ36231.1 hypothetical protein FOZG_11970 [Fusarium oxysporum Fo47]
FoHS2-milR20	evm.model.contig000001.2280	XP_018243893.1 cofilin [Fusarium oxysporum f. sp. lycopersici 4287]
FoHS2-milR20	evm.model.contig000001.874	EMT63338.1 Putative DNA repair and recombination protein RAD26-like protein [Fusarium oxysporum f. sp. cubense race 4]
FoHS2-milR20	evm.model.contig000004.684	EXL94320.1 hypothetical protein FOIG_12879 [Fusarium oxysporum f. sp. cubense tropical race 4 54006]
FoHS2-milR20	evm.model.contig000008.534	EMT70322.1 Cytoplasmic tRNA 2-thiolation protein 2 [Fusarium oxysporum f. sp. cubense race 4]
FoHS2-milR20	evm.model.contig000007.648	XP_018254192.1 hypothetical protein FOXG_14607 [Fusarium oxysporum f. sp. lycopersici 4287]
FoHS2-milR20	evm.model.contig000006.609	EWZ35186.1 argininosuccinate synthase [Fusarium oxysporum Fo47]
FoHS2-milR20	evm.model.contig000006.606	EMT62527.1 Pectate lyase A [Fusarium oxysporum f. sp. cubense race 4]
FoHS2-milR20	evm.model.contig000002.1416	XP_018233554.1 hypothetical protein FOXG_18004 [Fusarium oxysporum f. sp. lycopersici 4287]
FoHS2-milR20	evm.model.contig000001.2283	EXM06594.1 hypothetical protein FOIG_03338 [Fusarium oxysporum f. sp. cubense tropical race 4 54006]
FoHS2-milR20	evm.model.contig000002.1029	EXM11526.1 hypothetical protein FOIG_01149 [Fusarium oxysporum f. sp. cubense tropical race 4 54006]
FoHS2-milR20	evm.model.contig000002.6	EXL90183.1 hypothetical protein FOIG_16541 [Fusarium oxysporum f. sp. cubense tropical race 4 54006]
FoHS2-milR20	evm.model.contig000002.33	EMT64910.1 hypothetical protein FOC4_g10007611 [Fusarium oxysporum f. sp. cubense race 4]
FoHS2-milR20	evm.model.contig000007.425	EXL96025.1 hypothetical protein FOIG_11566 [Fusarium oxysporum f. sp. cubense tropical race 4 54006]
FoHS2-milR20	evm.model.contig000009.235	EGU83668.1 hypothetical protein FOXB_05832 [Fusarium oxysporum Fo5176]
FoHS2-milR20	evm.model.contig000002.941	EXM11310.1 hypothetical protein FOIG_01047 [Fusarium oxysporum f. sp. cubense tropical race 4 54006]
FoHS2-milR20	evm.model.contig000001.557	XP_011318840.1 hypothetical protein FGSG_09933 [Fusarium graminearum PH-1]
FoHS2-milR20	evm.model.contig000006.163	EXL55571.1 hypothetical protein FOCG_06139 [Fusarium oxysporum f. sp. radicis-lycopersici 26381]
FoHS2-milR20	evm.model.contig000002.577	RKK76447.1 Threonine--tRNA ligase, cytoplasmic [Fusarium oxysporum]
FoHS2-milR20	evm.model.contig000001.1028	EXA53721.1 hypothetical protein FOVG_01437 [Fusarium oxysporum f. sp. pisi HDV247]
FoHS2-milR20	evm.model.contig000004.476	XP_018241772.1 hypothetical protein FOXG_06114 [Fusarium oxysporum f. sp. lycopersici 4287]
FoHS2-milR20	evm.model.contig000002.682	EXA53403.1 hypothetical protein FOVG_01268 [Fusarium oxysporum f. sp. pisi HDV247]
FoHS2-milR20	evm.model.contig000010.23	EXL91352.1 hypothetical protein FOIG_15504 [Fusarium oxysporum f. sp. cubense tropical race 4 54006]
FoHS2-milR20	evm.model.contig000001.314	XP_018248111.1 ribose 5-phosphate isomerase A [Fusarium oxysporum f. sp. lycopersici 4287]
FoHS2-milR20	evm.model.contig000003.346	-
FoHS2-milR20	evm.model.contig000002.1230	EWZ51529.1 ATP-dependent RNA helicase ROK1 [Fusarium oxysporum Fo47]
FoHS2-milR20	evm.model.contig000003.836	XP_018234679.1 small nuclear ribonucleoprotein B and B' [Fusarium oxysporum f. sp. lycopersici 4287]
FoHS2-milR20	evm.model.contig000003.570	RKL32428.1 Topoisomerase 1-associated factor 1 [Fusarium oxysporum]
FoHS2-milR20	evm.model.contig000001.1606	EXM02389.1 hypothetical protein FOIG_06628 [Fusarium oxysporum f. sp. cubense tropical race 4 54006]
FoHS2-milR20	evm.model.contig000002.1252	EMT61541.1 6-hydroxy-D-nicotine oxidase [Fusarium oxysporum f. sp. cubense race 4]
FoHS2-milR20	evm.model.contig000004.935	EMT60458.1 Siderophore iron transporter mirB [Fusarium oxysporum f. sp. cubense race 4]
FoHS2-milR20	evm.model.contig000002.518	XP_018231652.1 hypothetical protein FOXG_00071 [Fusarium oxysporum f. sp. lycopersici 4287]
FoHS2-milR20	evm.model.contig000005.658	EGU78392.1 hypothetical protein FOXB_11070 [Fusarium oxysporum Fo5176]
FoHS2-milR20	evm.model.contig000004.537	EXM02951.1 hypothetical protein FOIG_05901 [Fusarium oxysporum f. sp. cubense tropical race 4 54006]
FoHS2-milR20	evm.model.contig000003.653	EMT65499.1 Carboxypeptidase Y like protein A [Fusarium oxysporum f. sp. cubense race 4]
FoHS2-milR20	evm.model.contig000004.400	EXM03192.1 hypothetical protein FOIG_06067 [Fusarium oxysporum f. sp. cubense tropical race 4 54006]
FoHS2-milR20	evm.model.contig000002.964	XP_018232647.1 hypothetical protein FOXG_00561 [Fusarium oxysporum f. sp. lycopersici 4287]
FoHS2-milR20	evm.model.contig000004.497	EXM03029.1 hypothetical protein FOIG_05948 [Fusarium oxysporum f. sp. cubense tropical race 4 54006]
FoHS2-milR20	evm.model.contig000001.1608	XP_018238901.1 hypothetical protein FOXG_04267 [Fusarium oxysporum f. sp. lycopersici 4287]
FoHS2-milR20	evm.model.contig000013.47	PCD37872.1 hypothetical protein AU210_006367 [Fusarium oxysporum f. sp. radicis-cucumerinum]
FoHS2-milR20	evm.model.contig000002.1008	EMT61836.1 Putative WD repeat-containing protein C17D11.16 [Fusarium oxysporum f. sp. cubense race 4]
FoHS2-milR20	evm.model.contig000002.510	XP_018744329.1 hypothetical protein FVEG_01454 [Fusarium verticillioides 7600]
FoHS2-milR20	evm.model.contig000004.259	EXM03442.1 hypothetical protein FOIG_06245 [Fusarium oxysporum f. sp. cubense tropical race 4 54006]
FoHS2-milR20	evm.model.contig000008.895	XP_018251534.1 biphenyl-2,3-diol 1,2-dioxygenase [Fusarium oxysporum f. sp. lycopersici 4287]
FoHS2-milR20	evm.model.contig000002.1646	EXL96691.1 hypothetical protein FOIG_11058 [Fusarium oxysporum f. sp. cubense tropical race 4 54006]
FoHS2-milR20	evm.model.contig000004.253	EXM03450.1 hypothetical protein FOIG_06252 [Fusarium oxysporum f. sp. cubense tropical race 4 54006]
FoHS2-milR20	evm.model.contig000005.790	EXM09004.1 protein farnesyltransferase subunit beta [Fusarium oxysporum f. sp. cubense tropical race 4 54006]
FoHS2-milR20	evm.model.contig000004.1184	XP_018245481.1 hypothetical protein FOXG_08602 [Fusarium oxysporum f. sp. lycopersici 4287]
FoHS2-milR20	evm.model.contig000004.1033	XP_018245274.1 hypothetical protein FOXG_08470 [Fusarium oxysporum f. sp. lycopersici 4287]
FoHS2-milR20	evm.model.contig000006.108	EGU78719.1 hypothetical protein FOXB_10746 [Fusarium oxysporum Fo5176]
FoHS2-milR20	evm.model.contig000004.532	EXM02958.1 hypothetical protein FOIG_05906 [Fusarium oxysporum f. sp. cubense tropical race 4 54006]
FoHS2-milR20	evm.model.contig000002.215	EWY80493.1 hypothetical protein FOYG_16467 [Fusarium oxysporum FOSC 3-a]
FoHS2-milR20	evm.model.contig000003.577	XP_018235223.1 glycogen [starch] synthase [Fusarium oxysporum f. sp. lycopersici 4287]
FoHS2-milR20	evm.model.contig000004.934	EMT60456.1 hypothetical protein FOC4_g10011727 [Fusarium oxysporum f. sp. cubense race 4]
FoHS2-milR20	evm.model.contig000002.239	XP_018249124.1 hypothetical protein FOXG_11113 [Fusarium oxysporum f. sp. lycopersici 4287]
FoHS2-milR20	evm.model.contig000006.626	EXM06168.1 hypothetical protein FOIG_04543 [Fusarium oxysporum f. sp. cubense tropical race 4 54006]
FoHS2-milR20	evm.model.contig000010.499	EMT68889.1 Protein URE2 [Fusarium oxysporum f. sp. cubense race 4]
FoHS2-milR20	evm.model.contig000010.493	RKK66232.1 Ammonium transporter 1 [Fusarium oxysporum]
FoHS2-milR20	evm.model.contig000003.341	EXK84178.1 polyadenylation factor subunit 2 [Fusarium oxysporum f. sp. raphani 54005]
FoHS2-milR20	evm.model.contig000003.162	EXM03618.1 hypothetical protein FOIG_05318 [Fusarium oxysporum f. sp. cubense tropical race 4 54006]
FoHS2-milR20	evm.model.contig000010.674	EXL94534.1 hypothetical protein FOIG_12729 [Fusarium oxysporum f. sp. cubense tropical race 4 54006]
FoHS2-milR20	evm.model.contig000004.256	EXL85598.1 hypothetical protein FOPG_02424 [Fusarium oxysporum f. sp. conglutinans race 2 54008]
FoHS2-milR20	evm.model.contig000005.884	EXM08841.1 chitosanase [Fusarium oxysporum f. sp. cubense tropical race 4 54006]
FoHS2-milR20	evm.model.contig000008.514	XP_018246748.1 40S ribosomal protein S3 [Fusarium oxysporum f. sp. lycopersici 4287]
FoHS2-milR20	evm.model.contig000006.647	XP_018253088.1 Fe-Mn family superoxide dismutase [Fusarium oxysporum f. sp. lycopersici 4287]
FoHS2-milR20	evm.model.contig000005.224	EXL95440.1 hypothetical protein FOIG_11958 [Fusarium oxysporum f. sp. cubense tropical race 4 54006]
FoHS2-milR20	evm.model.contig000008.511	EGU76722.1 hypothetical protein FOXB_12743 [Fusarium oxysporum Fo5176]
FoHS2-milR20	evm.model.contig000002.1785	EXL93435.1 hypothetical protein FOIG_13570 [Fusarium oxysporum f. sp. cubense tropical race 4 54006]
FoHS2-milR20	evm.model.contig000003.382
FoHS2-milR20	evm.model.contig000009.777	EMT62909.1 Agglutinin-like protein 2 [Fusarium oxysporum f. sp. cubense race 4]
FoHS2-milR20	evm.model.contig000004.28	XP_018241041.1 hypothetical protein FOXG_05609 [Fusarium oxysporum f. sp. lycopersici 4287]
FoHS2-milR20	evm.model.contig000001.578	EMT63687.1 hypothetical protein FOC4_g10013933 [Fusarium oxysporum f. sp. cubense race 4]
FoHS2-milR20	evm.model.contig000005.655	XP_018237118.1 hypothetical protein FOXG_03176 [Fusarium oxysporum f. sp. lycopersici 4287]
FoHS2-milR20	evm.model.contig000005.657	EXM09304.1 riboflavin kinase [Fusarium oxysporum f. sp. cubense tropical race 4 54006]
FoHS2-milR20	evm.model.contig000012.36	RKK92049.1 hypothetical protein BFJ68_g16030 [Fusarium oxysporum]
FoHS2-milR20	evm.model.contig000012.34	RKK92048.1 hypothetical protein BFJ68_g16029 [Fusarium oxysporum]
FoHS2-milR20	evm.model.contig000001.697	EWZ37373.1 hypothetical protein FOZG_11117 [Fusarium oxysporum Fo47]
FoHS2-milR20	evm.model.contig000005.656	EXM09305.1 hypothetical protein FOIG_02174 [Fusarium oxysporum f. sp. cubense tropical race 4 54006]
FoHS2-milR20	evm.model.contig000002.1641	EMT61061.1 hypothetical protein FOC4_g10014101 [Fusarium oxysporum f. sp. cubense race 4]
FoHS2-milR20	evm.model.contig000001.1602	EMT66326.1 Cyclic AMP receptor-like protein A [Fusarium oxysporum f. sp. cubense race 4]
FoHS2-milR20	evm.model.contig000003.141	XP_018236064.1 hypothetical protein FOXG_02474 [Fusarium oxysporum f. sp. lycopersici 4287]
FoHS2-milR20	evm.model.contig000002.234	EXM09875.1 hypothetical protein FOIG_00186 [Fusarium oxysporum f. sp. cubense tropical race 4 54006]
FoHS2-milR20	evm.model.contig000014.25	EXA29619.1 hypothetical protein FOVG_18911 [Fusarium oxysporum f. sp. pisi HDV247]
FoHS2-milR20	evm.model.contig000001.571	EWZ37624.1 hypothetical protein FOZG_09599 [Fusarium oxysporum Fo47]
FoHS2-milR20	evm.model.contig000003.1036	EGU77326.1 hypothetical protein FOXB_12152 [Fusarium oxysporum Fo5176]
FoHS2-milR20	evm.model.contig000002.1640	EMT61062.1 hypothetical protein FOC4_g10014102 [Fusarium oxysporum f. sp. cubense race 4]
FoHS2-milR20	evm.model.contig000001.1358	RKK25302.1 hypothetical protein BFJ65_g3209 [Fusarium oxysporum f. sp. cepae]
FoHS2-milR20	evm.model.contig000002.233	XP_018249116.1 tRNA (adenine-N(1)-)-methyltransferase non-catalytic subunit [Fusarium oxysporum f. sp. lycopersici 4287]
FoHS2-milR20	evm.model.contig000010.233	RKK89641.1 hypothetical protein BFJ71_g12165 [Fusarium oxysporum]
FoHS2-milR20	evm.model.contig000010.181	EWY99437.1 hypothetical protein FOYG_03482 [Fusarium oxysporum FOSC 3-a]
FoHS2-milR20	evm.model.contig000002.380
FoHS2-milR20	evm.model.contig000004.530	EXM02962.1 hypothetical protein FOIG_05909 [Fusarium oxysporum f. sp. cubense tropical race 4 54006]
FoHS2-milR20	evm.model.contig000007.382	EMT67447.1 Multidrug resistance protein CDR1 [Fusarium oxysporum f. sp. cubense race 4]
FoHS2-milR20	evm.model.contig000008.797	RKK14921.1 hypothetical protein BFJ65_g11468 [Fusarium oxysporum f. sp. cepae]
FoHS2-milR20	evm.model.contig000001.1161	EXA44104.1 hypothetical protein FOVG_05608 [Fusarium oxysporum f. sp. pisi HDV247]
FoHS2-milR20	evm.model.contig000001.595	RKK19414.1 hypothetical protein BFJ65_g6136 [Fusarium oxysporum f. sp. cepae]
FoHS2-milR20	evm.model.contig000010.1	EXM13757.1 hypothetical protein FOTG_17796 [Fusarium oxysporum f. sp. vasinfectum 25433]
FoHS2-milR20	evm.model.contig000001.599	XP_018240720.1 delta-aminolevulinic acid dehydratase [Fusarium oxysporum f. sp. lycopersici 4287]
FoHS2-milR20	evm.model.contig000008.305	KPA41428.1 hypothetical protein FLAG1_05699 [Fusarium langsethiae]
FoHS2-milR20	evm.model.contig000002.1274	RBR24971.1 hypothetical protein FIESC28_02241 [Fusarium sp. FIESC_28]
FoHS2-milR20	evm.model.contig000003.1013	XP_018754128.1 fatty acid elongase 3 [Fusarium verticillioides 7600]
FoHS2-milR20	evm.model.contig000002.73	EXL91788.1 hypothetical protein FOIG_15109 [Fusarium oxysporum f. sp. cubense tropical race 4 54006]
FoHS2-milR20	evm.model.contig000005.861	EGU84680.1 hypothetical protein FOXB_04868 [Fusarium oxysporum Fo5176]
FoHS2-milR20	evm.model.contig000002.358	EMT64508.1 hypothetical protein FOC4_g10007184 [Fusarium oxysporum f. sp. cubense race 4]
FoHS2-milR20	evm.model.contig000009.759	EWZ29884.1 hypothetical protein FOZG_16741 [Fusarium oxysporum Fo47]
FoHS2-milR20	evm.model.contig000006.123	EXL91954.1 hypothetical protein FOIG_15041 [Fusarium oxysporum f. sp. cubense tropical race 4 54006]
FoHS2-milR20	evm.model.contig000002.533	EMT66710.1 Transcriptional regulator NRG1 [Fusarium oxysporum f. sp. cubense race 4]
FoHS2-milR20	evm.model.contig000006.324	XP_018249725.1 40S ribosomal protein S16 [Fusarium oxysporum f. sp. lycopersici 4287]
FoHS2-milR20	evm.model.contig000005.583	EXM09428.1 hypothetical protein FOIG_02257 [Fusarium oxysporum f. sp. cubense tropical race 4 54006]
FoHS2-milR20	evm.model.contig000003.1018	RKK98655.1 hypothetical protein BFJ71_g6664 [Fusarium oxysporum]
FoHS2-milR20	evm.model.contig000002.78	EMT64852.1 hypothetical protein FOC4_g10007546 [Fusarium oxysporum f. sp. cubense race 4]
FoHS2-milR20	evm.model.contig000012.50	RKK90384.1 hypothetical protein BFJ68_g16476 [Fusarium oxysporum]
FoHS2-milR20	evm.model.contig000004.350	EXM03282.1 hypothetical protein FOIG_06134 [Fusarium oxysporum f. sp. cubense tropical race 4 54006]
FoHS2-milR20	evm.model.contig000001.2460	EGU85465.1 hypothetical protein FOXB_03949 [Fusarium oxysporum Fo5176]
FoHS2-milR20	evm.model.contig000008.137	EMT69859.1 hypothetical protein FOC4_g10008296 [Fusarium oxysporum f. sp. cubense race 4]
FoHS2-milR20	evm.model.contig000006.663	XP_018253058.1 GTP cyclohydrolase II [Fusarium oxysporum f. sp. lycopersici 4287]
FoHS2-milR20	evm.model.contig000004.357	EXM03272.1 hypothetical protein FOIG_06126 [Fusarium oxysporum f. sp. cubense tropical race 4 54006]
FoHS2-milR20	evm.model.contig000008.136	RKK33728.1 hypothetical protein BFJ66_g14788, partial [Fusarium oxysporum f. sp. cepae]
FoHS2-milR20	evm.model.contig000004.287	EXM03385.1 elongation factor 2 [Fusarium oxysporum f. sp. cubense tropical race 4 54006]
FoHS2-milR20	evm.model.contig000003.302	EGU88455.1 hypothetical protein FOXB_01058 [Fusarium oxysporum Fo5176]
FoHS2-milR20	evm.model.contig000005.587	EXM09421.1 hypothetical protein FOIG_02253 [Fusarium oxysporum f. sp. cubense tropical race 4 54006]
FoHS2-milR20	evm.model.contig000003.78	EWY97397.1 hypothetical protein FOYG_02242 [Fusarium oxysporum FOSC 3-a]
FoHS2-milR20	evm.model.contig000006.667	ENH70761.1 Protein FAM86A [Fusarium oxysporum f. sp. cubense race 1]
FoHS2-milR20	evm.model.contig000001.1082	EMT63106.1 hypothetical protein FOC4_g10013311 [Fusarium oxysporum f. sp. cubense race 4]
FoHS2-milR20	evm.model.contig000005.243	EXL95487.1 hypothetical protein FOIG_11993 [Fusarium oxysporum f. sp. cubense tropical race 4 54006]
FoHS2-milR20	evm.model.contig000009.751	EWY84230.1 hypothetical protein FOYG_13990 [Fusarium oxysporum FOSC 3-a]
FoHS2-milR20	evm.model.contig000005.864	EXM08868.1 hypothetical protein FOIG_01914 [Fusarium oxysporum f. sp. cubense tropical race 4 54006]
FoHS2-milR20	evm.model.contig000001.430	EMT70929.1 hypothetical protein FOC4_g10009404 [Fusarium oxysporum f. sp. cubense race 4]
FoHS2-milR20	evm.model.contig000006.322	EXM05639.1 hypothetical protein FOIG_04164 [Fusarium oxysporum f. sp. cubense tropical race 4 54006]
FoHS2-milR20	evm.model.contig000002.530	EWY94689.1 hypothetical protein FOYG_07305 [Fusarium oxysporum FOSC 3-a]
FoHS2-milR20	evm.model.contig000004.518	XP_018241861.1 hypothetical protein FOXG_06182 [Fusarium oxysporum f. sp. lycopersici 4287]
FoHS2-milR20	evm.model.contig000005.803	EXK99300.1 cytochrome c oxidase assembly protein subunit 15 [Fusarium oxysporum f. sp. raphani 54005]
FoHS2-milR20	evm.model.contig000008.130	EWZ34305.1 hypothetical protein FOZG_12292 [Fusarium oxysporum Fo47]
FoHS2-milR20	evm.model.contig000005.673	ENH61901.1 Exosome complex component RRP40 [Fusarium oxysporum f. sp. cubense race 1]
FoHS2-milR20	evm.model.contig000003.1204	EXM07569.1 hypothetical protein FOIG_02569 [Fusarium oxysporum f. sp. cubense tropical race 4 54006]
FoHS2-milR20	evm.model.contig000002.534	EXM10457.1 acetate kinase [Fusarium oxysporum f. sp. cubense tropical race 4 54006]
FoHS2-milR20	evm.model.contig000015.127	PNP60660.1 hypothetical protein FNYG_14609 [Fusarium nygamai]
FoHS2-milR20	evm.model.contig000003.1012	XP_018234342.1 cytochrome c oxidase subunit 6, mitochondrial [Fusarium oxysporum f. sp. lycopersici 4287]
FoHS2-milR20	evm.model.contig000001.2464	EMT68296.1 hypothetical protein FOC4_g10012709 [Fusarium oxysporum f. sp. cubense race 4]
FoHS2-milR20	evm.model.contig000004.513	EXM03001.1 phosphoglycerate dehydrogenase [Fusarium oxysporum f. sp. cubense tropical race 4 54006]
FoHS2-milR20	evm.model.contig000001.597	EMT63666.1 Putative amidohydrolase ytcJ [Fusarium oxysporum f. sp. cubense race 4]
FoHS2-milR20	evm.model.contig000003.557	EMT63867.1 Microsomal signal peptidase subunit 3 [Fusarium oxysporum f. sp. cubense race 4]
FoHS2-milR20	evm.model.contig000006.492	EXK35095.1 hypothetical protein FOMG_10354 [Fusarium oxysporum f. sp. melonis 26406]
FoHS2-milR20	evm.model.contig000002.873	EMT62001.1 hypothetical protein FOC4_g10015077 [Fusarium oxysporum f. sp. cubense race 4]
FoHS2-milR20	evm.model.contig000002.1599	ENH64771.1 hypothetical protein FOC1_g10001419 [Fusarium oxysporum f. sp. cubense race 1]
FoHS2-milR20	evm.model.contig000010.46	EXA34689.1 hypothetical protein FOVG_14107 [Fusarium oxysporum f. sp. pisi HDV247]
FoHS2-milR20	evm.model.contig000006.683	RKL49111.1 hypothetical protein BFJ70_g2043 [Fusarium oxysporum]
FoHS2-milR20	evm.model.contig000009.380	XP_018247205.1 hypothetical protein FOXG_09795 [Fusarium oxysporum f. sp. lycopersici 4287]
FoHS2-milR20	evm.model.contig000009.385
FoHS2-milR20	evm.model.contig000002.1354	EXM12169.1 hypothetical protein FOIG_01534 [Fusarium oxysporum f. sp. cubense tropical race 4 54006]
FoHS2-milR20	evm.model.contig000003.538	EGU79839.1 hypothetical protein FOXB_09698 [Fusarium oxysporum Fo5176]
FoHS2-milR20	evm.model.contig000001.2444	EMT68315.1 Serine/threonine-protein phosphatase 2B catalytic subunit [Fusarium oxysporum f. sp. cubense race 4]
FoHS2-milR20	evm.model.contig000007.487	EXL96116.1 hypothetical protein FOIG_11662 [Fusarium oxysporum f. sp. cubense tropical race 4 54006]
FoHS2-milR20	evm.model.contig000015.140
FoHS2-milR20	evm.model.contig000005.613	CVK90912.1 probable PAB1-mRNA polyadenylate-binding protein [Fusarium mangiferae]
FoHS2-milR20	evm.model.contig000010.527	EXL97709.1 hypothetical protein FOIG_10029 [Fusarium oxysporum f. sp. cubense tropical race 4 54006]
FoHS2-milR20	evm.model.contig000002.854	EXK47945.1 hypothetical protein FOMG_01130 [Fusarium oxysporum f. sp. melonis 26406]
FoHS2-milR20	evm.model.contig000008.61	EMT73618.1 Putative sucrose utilization protein SUC1 [Fusarium oxysporum f. sp. cubense race 4]
FoHS2-milR20	evm.model.contig000001.2331	EGU80216.1 hypothetical protein FOXB_09255 [Fusarium oxysporum Fo5176]
FoHS2-milR20	evm.model.contig000002.857	EMT62023.1 U2 small nuclear ribonucleoprotein B'' [Fusarium oxysporum f. sp. cubense race 4]
FoHS2-milR20	evm.model.contig000002.878	EXM11168.1 hypothetical protein FOIG_00969 [Fusarium oxysporum f. sp. cubense tropical race 4 54006]
FoHS2-milR20	evm.model.contig000012.78	PNP60639.1 hypothetical protein FNYG_14629 [Fusarium nygamai]
FoHS2-milR20	evm.model.contig000004.572	EXM02892.1 hypothetical protein FOIG_05859 [Fusarium oxysporum f. sp. cubense tropical race 4 54006]
FoHS2-milR20	evm.model.contig000001.417	EXL96949.1 hypothetical protein FOIG_10700 [Fusarium oxysporum f. sp. cubense tropical race 4 54006]
FoHS2-milR20	evm.model.contig000002.1198	EWZ91054.1 hypothetical protein FOWG_06787 [Fusarium oxysporum f. sp. lycopersici MN25]
FoHS2-milR20	evm.model.contig000006.305	EGU88655.1 hypothetical protein FOXB_00904 [Fusarium oxysporum Fo5176]
FoHS2-milR20	evm.model.contig000004.370	EXM03250.1 hypothetical protein FOIG_06111 [Fusarium oxysporum f. sp. cubense tropical race 4 54006]
FoHS2-milR20	evm.model.contig000001.685	EXM32682.1 hypothetical protein FOTG_02940 [Fusarium oxysporum f. sp. vasinfectum 25433]
FoHS2-milR20	evm.model.contig000001.2339	SCO82035.1 uncharacterized protein FRV6_06248 [Fusarium oxysporum]
FoHS2-milR20	evm.model.contig000003.55	XP_018236191.1 hypothetical protein FOXG_02567 [Fusarium oxysporum f. sp. lycopersici 4287]
FoHS2-milR20	evm.model.contig000001.53	EMT70455.1 Reticulon-4-interacting protein 1 like protein, mitochondrial [Fusarium oxysporum f. sp. cubense race 4]
FoHS2-milR20	evm.model.contig000002.1593	RKK79491.1 hypothetical protein BFJ69_g4919 [Fusarium oxysporum]
FoHS2-milR20	evm.model.contig000001.416	EMT70910.1 hypothetical protein FOC4_g10009384 [Fusarium oxysporum f. sp. cubense race 4]
FoHS2-milR20	evm.model.contig000001.418	EMT70912.1 Putative glycosidase crf2 [Fusarium oxysporum f. sp. cubense race 4]
FoHS2-milR20	evm.model.contig000001.600	ENH62653.1 hypothetical protein FOC1_g10012890 [Fusarium oxysporum f. sp. cubense race 1]
FoHS2-milR20	evm.model.contig000001.1414	SCO80926.1 related to D-arabinitol 2-dehydrogenase [Fusarium oxysporum]
FoHS2-milR20	evm.model.contig000001.1410	RKK70225.1 hypothetical protein BFJ69_g12076 [Fusarium oxysporum]
FoHS2-milR20	evm.model.contig000001.56	SCO76982.1 gibberellin cluster-C20-oxidase [Fusarium oxysporum]
FoHS2-milR20	evm.model.contig000005.268	RKL44741.1 hypothetical protein BFJ70_g3881 [Fusarium oxysporum]
FoHS2-milR20	evm.model.contig000002.275	EMT64611.1 hypothetical protein FOC4_g10007289 [Fusarium oxysporum f. sp. cubense race 4]
FoHS2-milR20	evm.model.contig000002.851	EXM11110.1 hypothetical protein FOIG_00932 [Fusarium oxysporum f. sp. cubense tropical race 4 54006]
FoHS2-milR20	evm.model.contig000003.326	RKK99724.1 hypothetical protein BFJ71_g5973 [Fusarium oxysporum]
FoHS2-milR20	evm.model.contig000001.681	XP_018240550.1 ribonucleoprotein-associated protein [Fusarium oxysporum f. sp. lycopersici 4287]
FoHS2-milR20	evm.model.contig000002.1598	EXM18927.1 hypothetical protein FOTG_12926 [Fusarium oxysporum f. sp. vasinfectum 25433]
FoHS2-milR20	evm.model.contig000005.863	EXM08874.1 hypothetical protein FOIG_01916 [Fusarium oxysporum f. sp. cubense tropical race 4 54006]
FoHS2-milR20	evm.model.contig000003.1225	EXM17248.1 hypothetical protein FOTG_14494 [Fusarium oxysporum f. sp. vasinfectum 25433]
FoHS2-milR20	evm.model.contig000002.1041	XP_018232786.1 hypothetical protein FOXG_00636 [Fusarium oxysporum f. sp. lycopersici 4287]
FoHS2-milR20	evm.model.contig000001.2338	EWZ02016.1 hypothetical protein FOYG_01444 [Fusarium oxysporum FOSC 3-a]
FoHS2-milR20	evm.model.contig000001.55	EXK77650.1 hypothetical protein FOQG_17649 [Fusarium oxysporum f. sp. raphani 54005]
FoHS2-milR20	evm.model.contig000002.111	EMT64805.1 3-oxoadipate enol-lactonase 2 [Fusarium oxysporum f. sp. cubense race 4]
FoHS2-milR20	evm.model.contig000002.1603	RKK68943.1 hypothetical protein BFJ69_g13190 [Fusarium oxysporum]
FoHS2-milR20	evm.model.contig000006.124	EXA33514.1 hypothetical protein FOVG_15230 [Fusarium oxysporum f. sp. pisi HDV247]
FoHS2-milR20	evm.model.contig000009.657	EMT74218.1 hypothetical protein FOC4_g10002699 [Fusarium oxysporum f. sp. cubense race 4]
FoHS2-milR20	evm.model.contig000003.182	XP_018236004.1 peptidyl-prolyl cis-trans isomerase ssp-1 [Fusarium oxysporum f. sp. lycopersici 4287]
FoHS2-milR20	evm.model.contig000008.112	EMT69826.1 hypothetical protein FOC4_g10008261 [Fusarium oxysporum f. sp. cubense race 4]
FoHS2-milR20	evm.model.contig000001.2191	EMT68621.1 Altered inheritance of mitochondria protein 24, mitochondrial [Fusarium oxysporum f. sp. cubense race 4]
FoHS2-milR20	evm.model.contig000010.44	PCD23978.1 hypothetical protein AU210_015492 [Fusarium oxysporum f. sp. radicis-cucumerinum]
FoHS2-milR20	evm.model.contig000001.628	EXA45123.1 hypothetical protein FOVG_06297 [Fusarium oxysporum f. sp. pisi HDV247]
FoHS2-milR20	evm.model.contig000006.519	EXM05977.1 hypothetical protein FOIG_04403 [Fusarium oxysporum f. sp. cubense tropical race 4 54006]
FoHS2-milR20	evm.model.contig000003.9	RSL87473.1 hypothetical protein CEP52_015521 [Fusarium sp. AF-4]
FoHS2-milR20	evm.model.contig000008.170	RKL07649.1 ATP-dependent bile acid permease [Fusarium oxysporum]
FoHS2-milR20	evm.model.contig000001.629	XP_018240678.1 hypothetical protein FOXG_05413 [Fusarium oxysporum f. sp. lycopersici 4287]
FoHS2-milR20	evm.model.contig000001.625	EXM01496.1 hypothetical protein FOIG_07093 [Fusarium oxysporum f. sp. cubense tropical race 4 54006]
FoHS2-milR20	evm.model.contig000004.927	EMT60448.1 Transcription factor vib-1 [Fusarium oxysporum f. sp. cubense race 4]
FoHS2-milR20	evm.model.contig000003.703	ENH64625.1 NADH-cytochrome b5 reductase 1, partial [Fusarium oxysporum f. sp. cubense race 1]
FoHS2-milR20	evm.model.contig000001.899	RKK77059.1 hypothetical protein BFJ69_g6561 [Fusarium oxysporum]
FoHS2-milR20	evm.model.contig000007.38	RKK92048.1 hypothetical protein BFJ68_g16029 [Fusarium oxysporum]
FoHS2-milR20	evm.model.contig000004.309	XP_018241509.1 ubiquitin-conjugating enzyme E2 [Fusarium oxysporum f. sp. lycopersici 4287]
FoHS2-milR20	evm.model.contig000004.318	RKK79676.1 hypothetical protein BFJ69_g4786 [Fusarium oxysporum]
FoHS2-milR20	evm.model.contig000001.1122	EMT63060.1 O-methylsterigmatocystin oxidoreductase [Fusarium oxysporum f. sp. cubense race 4]
FoHS2-milR20	evm.model.contig000003.210	EXM03691.1 hypothetical protein FOIG_05377 [Fusarium oxysporum f. sp. cubense tropical race 4 54006]
FoHS2-milR20	evm.model.contig000005.1020	EXA41524.1 hypothetical protein FOVG_09999 [Fusarium oxysporum f. sp. pisi HDV247]
FoHS2-milR20	evm.model.contig000001.892
FoHS2-milR20	evm.model.contig000001.253	EMT70718.1 hypothetical protein FOC4_g10009186 [Fusarium oxysporum f. sp. cubense race 4]
FoHS2-milR20	evm.model.contig000012.90	RKK06808.1 hypothetical protein BFJ65_g18362 [Fusarium oxysporum f. sp. cepae]
FoHS2-milR20	evm.model.contig000001.394	EGU87561.1 hypothetical protein FOXB_01943 [Fusarium oxysporum Fo5176]
FoHS2-milR20	evm.model.contig000009.711	EMT74135.1 hypothetical protein FOC4_g10002611 [Fusarium oxysporum f. sp. cubense race 4]
FoHS2-milR20	evm.model.contig000002.834	EXM11078.1 hypothetical protein FOIG_00908 [Fusarium oxysporum f. sp. cubense tropical race 4 54006]
FoHS2-milR20	evm.model.contig000001.1842	SCO81457.1 uncharacterized protein FRV6_05670 [Fusarium oxysporum]
FoHS2-milR20	evm.model.contig000004.1122	XP_018245423.1 hypothetical protein FOXG_08562 [Fusarium oxysporum f. sp. lycopersici 4287]
FoHS2-milR20	evm.model.contig000005.1024	SCO86276.1 related to transport protein YPL264C [Fusarium oxysporum]
FoHS2-milR20	evm.model.contig000001.1120	RKL09160.1 hypothetical protein BFJ68_g9103 [Fusarium oxysporum]
FoHS2-milR20	evm.model.contig000003.5	EMT69682.1 hypothetical protein FOC4_g10000272 [Fusarium oxysporum f. sp. cubense race 4]
FoHS2-milR20	evm.model.contig000001.250	XP_018248227.1 hypothetical protein FOXG_10513 [Fusarium oxysporum f. sp. lycopersici 4287]
FoHS2-milR20	evm.model.contig000001.2816	EXL93196.1 hypothetical protein FOIG_13842 [Fusarium oxysporum f. sp. cubense tropical race 4 54006]
FoHS2-milR20	evm.model.contig000007.31	XP_007744635.1 hypothetical protein A1O5_05847 [Cladophialophora psammophila CBS 110553]
FoHS2-milR20	evm.model.contig000004.1120	EMT60675.1 hypothetical protein FOC4_g10011952 [Fusarium oxysporum f. sp. cubense race 4]
FoHS2-milR20	evm.model.contig000005.1028	EXM08612.1 hypothetical protein FOIG_01689 [Fusarium oxysporum f. sp. cubense tropical race 4 54006]
FoHS2-milR20	evm.model.contig000003.31	EGU83351.1 hypothetical protein FOXB_06131 [Fusarium oxysporum Fo5176]
FoHS2-milR20	evm.model.contig000005.1023	RKK77707.1 hypothetical protein BFJ69_g5996 [Fusarium oxysporum]
FoHS2-milR20	evm.model.contig000004.748	XP_018242296.1 hypothetical protein FOXG_06435 [Fusarium oxysporum f. sp. lycopersici 4287]
FoHS2-milR20	evm.model.contig000009.716	EGU75587.1 hypothetical protein FOXB_13907 [Fusarium oxysporum Fo5176]
FoHS2-milR20	evm.model.contig000009.717	ENH73419.1 hypothetical protein FOC1_g10008906 [Fusarium oxysporum f. sp. cubense race 1]
FoHS2-milR20	evm.model.contig000003.700	EXL95084.1 hypothetical protein FOIG_12130 [Fusarium oxysporum f. sp. cubense tropical race 4 54006]
FoHS2-milR20	evm.model.contig000001.1590	EMT66311.1 hypothetical protein FOC4_g10006712 [Fusarium oxysporum f. sp. cubense race 4]
FoHS2-milR20	evm.model.contig000001.626	RKK50235.1 hypothetical protein BFJ66_g6683 [Fusarium oxysporum f. sp. cepae]
FoHS2-milR20	evm.model.contig000001.621	EGU87180.1 hypothetical protein FOXB_02297 [Fusarium oxysporum Fo5176]
FoHS2-milR20	evm.model.contig000007.209	EMT67662.1 Altered inheritance of mitochondria protein 9, mitochondrial [Fusarium oxysporum f. sp. cubense race 4]
FoHS2-milR20	evm.model.contig000002.556	EMT66688.1 Putative ATP-dependent helicase fft2 [Fusarium oxysporum f. sp. cubense race 4]
FoHS2-milR20	evm.model.contig000004.1207	XP_018245532.1 translation initiation factor 3 subunit G [Fusarium oxysporum f. sp. lycopersici 4287]
FoHS2-milR20	evm.model.contig000003.8	RSL78812.1 hypothetical protein CEP51_007880 [Fusarium sp. AF-3]
FoHS2-milR20	evm.model.contig000005.1029	EXK33536.1 hypothetical protein FOMG_10807 [Fusarium oxysporum f. sp. melonis 26406]
FoHS2-milR20	evm.model.contig000005.547	EXM09500.1 hypothetical protein FOIG_02304 [Fusarium oxysporum f. sp. cubense tropical race 4 54006]
FoHS2-milR20	evm.model.contig000004.1380	EXL95007.1 hypothetical protein FOIG_12449 [Fusarium oxysporum f. sp. cubense tropical race 4 54006]
FoHS2-milR20	evm.model.contig000012.97	RKK89108.1 Alpha-amylase [Fusarium oxysporum]
FoHS2-milR20	evm.model.contig000001.395	EMT70887.1 Ribosome assembly protein rrb1 [Fusarium oxysporum f. sp. cubense race 4]
FoHS2-milR20	evm.model.contig000008.153	XP_018246107.1 hypothetical protein FOXG_19984 [Fusarium oxysporum f. sp. lycopersici 4287]
FoHS2-milR20	evm.model.contig000008.624	EGU83535.1 hypothetical protein FOXB_05945 [Fusarium oxysporum Fo5176]
FoHS2-milR20	evm.model.contig000006.92	EXL91897.1 hypothetical protein FOIG_15003 [Fusarium oxysporum f. sp. cubense tropical race 4 54006]
FoHS2-milR20	evm.model.contig000002.1552	EXL96553.1 hypothetical protein FOIG_10935 [Fusarium oxysporum f. sp. cubense tropical race 4 54006]
FoHS2-milR20	evm.model.contig000005.379	EGU76065.1 hypothetical protein FOXB_13431 [Fusarium oxysporum Fo5176]
FoHS2-milR20	evm.model.contig000003.491	EXM04199.1 hypothetical protein FOIG_05709 [Fusarium oxysporum f. sp. cubense tropical race 4 54006]
FoHS2-milR20	evm.model.contig000001.1456	EMT66152.1 hypothetical protein FOC4_g10006542 [Fusarium oxysporum f. sp. cubense race 4]
FoHS2-milR20	evm.model.contig000003.281	XP_018235814.1 RP/EB family microtubule-associated protein [Fusarium oxysporum f. sp. lycopersici 4287]
FoHS2-milR20	evm.model.contig000002.336	EMT64541.1 COP9 signalosome complex subunit 7a [Fusarium oxysporum f. sp. cubense race 4]
FoHS2-milR20	evm.model.contig000003.493	EMT63946.1 Inositol-pentakisphosphate 2-kinase [Fusarium oxysporum f. sp. cubense race 4]
FoHS2-milR20	evm.model.contig000001.2703	EXM07331.1 MFS transporter, SIT family, siderophore-iron:H+ symporter [Fusarium oxysporum f. sp. cubense tropical race 4 54006]
FoHS2-milR20	evm.model.contig000001.183	EMT70629.1 hypothetical protein FOC4_g10009096 [Fusarium oxysporum f. sp. cubense race 4]
FoHS2-milR20	evm.model.contig000010.290	EMT69150.1 hypothetical protein FOC4_g10005254 [Fusarium oxysporum f. sp. cubense race 4]
FoHS2-milR20	evm.model.contig000005.560	EXM09482.1 hypothetical protein FOIG_02288 [Fusarium oxysporum f. sp. cubense tropical race 4 54006]
FoHS2-milR20	evm.model.contig000003.1322	EMT72726.1 hypothetical protein FOC4_g10004203 [Fusarium oxysporum f. sp. cubense race 4]
FoHS2-milR20	evm.model.contig000001.649	EMT63602.1 Arrestin-related trafficking adapter 10 [Fusarium oxysporum f. sp. cubense race 4]
FoHS2-milR20	evm.model.contig000001.1459	XP_018239182.1 60S ribosomal protein L16 [Fusarium oxysporum f. sp. lycopersici 4287]
FoHS2-milR20	evm.model.contig000001.19	EMT70402.1 Putative transcriptional regulatory protein C3C7.04 [Fusarium oxysporum f. sp. cubense race 4]
FoHS2-milR20	evm.model.contig000009.691	EXL92143.1 hypothetical protein FOIG_14801 [Fusarium oxysporum f. sp. cubense tropical race 4 54006]
FoHS2-milR20	evm.model.contig000001.641	EMT63612.1 hypothetical protein FOC4_g10013848 [Fusarium oxysporum f. sp. cubense race 4]
FoHS2-milR20	evm.model.contig000002.153	EXM09739.1 hypothetical protein FOIG_00083 [Fusarium oxysporum f. sp. cubense tropical race 4 54006]
FoHS2-milR20	evm.model.contig000001.214	XP_018248335.1 C4-hydroxylase [Fusarium oxysporum f. sp. lycopersici 4287]
FoHS2-milR20	evm.model.contig000001.1300	EXA33823.1 hypothetical protein FOVG_15122 [Fusarium oxysporum f. sp. pisi HDV247]
FoHS2-milR20	evm.model.contig000001.1454	EMT66147.1 hypothetical protein FOC4_g10006536 [Fusarium oxysporum f. sp. cubense race 4]
FoHS2-milR20	evm.model.contig000002.152	EMT64756.1 Alkyltransferase-like protein 1 [Fusarium oxysporum f. sp. cubense race 4]
FoHS2-milR20	evm.model.contig000008.813	XP_018251419.1 dihydrolipoyllysine-residue succinyltransferase, E2 component [Fusarium oxysporum f. sp. lycopersici 4287]
FoHS2-milR20	evm.model.contig000014.86	EWZ28886.1 hypothetical protein FOZG_17443 [Fusarium oxysporum Fo47]
FoHS2-milR20	evm.model.contig000001.184	EMT70631.1 Putative protein SLP1 [Fusarium oxysporum f. sp. cubense race 4]
FoHS2-milR20	evm.model.contig000001.187	XP_018248383.1 hypothetical protein FOXG_10579 [Fusarium oxysporum f. sp. lycopersici 4287]
FoHS2-milR20	evm.model.contig000002.1343	EMT61430.1 Putative 40S ribosomal protein S5, mitochondrial [Fusarium oxysporum f. sp. cubense race 4]
FoHS2-milR20	evm.model.contig000003.724	EMT65418.1 hypothetical protein FOC4_g10011401 [Fusarium oxysporum f. sp. cubense race 4]
FoHS2-milR20	evm.model.contig000001.1102	SCO78189.1 uncharacterized protein FRV6_02402 [Fusarium oxysporum]
FoHS2-milR20	evm.model.contig000007.266	EXL97308.1 hypothetical protein FOIG_10357 [Fusarium oxysporum f. sp. cubense tropical race 4 54006]
FoHS2-milR20	evm.model.contig000007.18	SCO92710.1 uncharacterized protein FRV6_16838 [Fusarium oxysporum]
FoHS2-milR20	evm.model.contig000009.509	RKK77260.1 hypothetical protein BFJ69_g6260 [Fusarium oxysporum]
FoHS2-milR20	evm.model.contig000006.93	EGU88088.1 hypothetical protein FOXB_01434 [Fusarium oxysporum Fo5176]
FoHS2-milR20	evm.model.contig000002.1085	EWZ51254.1 hypothetical protein FOZG_01407 [Fusarium oxysporum Fo47]
FoHS2-milR20	evm.model.contig000002.501	EXA53944.1 hypothetical protein FOVG_01560 [Fusarium oxysporum f. sp. pisi HDV247]
FoHS2-milR20	evm.model.contig000001.1862	EWZ28320.1 hypothetical protein FOZG_17961 [Fusarium oxysporum Fo47]
FoHS2-milR20	evm.model.contig000001.456	EMT70960.1 hypothetical protein FOC4_g10009436 [Fusarium oxysporum f. sp. cubense race 4]
FoHS2-milR20	evm.model.contig000001.1867	XP_018238439.1 hypothetical protein FOXG_18701 [Fusarium oxysporum f. sp. lycopersici 4287]
FoHS2-milR20	evm.model.contig000008.362	XP_018246443.1 hypothetical protein FOXG_20025 [Fusarium oxysporum f. sp. lycopersici 4287]
FoHS2-milR20	evm.model.contig000001.455	EXM22691.1 hypothetical protein FOTG_09867 [Fusarium oxysporum f. sp. vasinfectum 25433]
FoHS2-milR20	evm.model.contig000004.844	EMT60351.1 Chromatin modification-related protein EAF7 [Fusarium oxysporum f. sp. cubense race 4]
FoHS2-milR20	evm.model.contig000003.497	EMT63942.1 Pre-mRNA-splicing factor SYF2 [Fusarium oxysporum f. sp. cubense race 4]
FoHS2-milR20	evm.model.contig000002.815	RKK72825.1 hypothetical protein BFJ69_g9787 [Fusarium oxysporum]
FoHS2-milR20	evm.model.contig000008.603	EMT73115.1 Plasma membrane fusion protein PRM1 [Fusarium oxysporum f. sp. cubense race 4]
FoHS2-milR20	evm.model.contig000006.96	EMT65650.1 NmrA-like family domain-containing protein 1 [Fusarium oxysporum f. sp. cubense race 4]
FoHS2-milR20	evm.model.contig000001.1865	EXL92302.1 hypothetical protein FOIG_14513 [Fusarium oxysporum f. sp. cubense tropical race 4 54006]
FoHS2-milR20	evm.model.contig000001.409	XP_018247952.1 cytochrome c oxidase subunit 5b [Fusarium oxysporum f. sp. lycopersici 4287]
FoHS2-milR20	evm.model.contig000005.21	EMT73914.1 hypothetical protein FOC4_g10002954 [Fusarium oxysporum f. sp. cubense race 4]
FoHS2-milR20	evm.model.contig000005.503	XP_018237421.1 palmitoyltransferase ERF2 [Fusarium oxysporum f. sp. lycopersici 4287]
FoHS2-milR20	evm.model.contig000003.264	XP_018235853.1 tubulin beta chain [Fusarium oxysporum f. sp. lycopersici 4287]
FoHS2-milR20	evm.model.contig000002.1519	XP_018233753.1 threonine ammonia-lyase, biosynthetic [Fusarium oxysporum f. sp. lycopersici 4287]
FoHS2-milR20	evm.model.contig000002.314	XP_018249256.1 60S ribosomal protein L20 [Fusarium oxysporum f. sp. lycopersici 4287]
FoHS2-milR20	evm.model.contig000003.1184	EXM07603.1 hypothetical protein FOIG_02593 [Fusarium oxysporum f. sp. cubense tropical race 4 54006]
FoHS2-milR20	evm.model.contig000004.1169	EXL99940.1 hypothetical protein FOIG_08060 [Fusarium oxysporum f. sp. cubense tropical race 4 54006]
FoHS2-milR20	evm.model.contig000004.673	SCO85297.1 related to CYC8-general repressor of transcription [Fusarium oxysporum]
FoHS2-milR20	evm.model.contig000005.880	EXM08845.1 acetyl-CoA hydrolase [Fusarium oxysporum f. sp. cubense tropical race 4 54006]
FoHS2-milR20	evm.model.contig000004.863	EXL95860.1 cohesin loading factor subunit SCC2 [Fusarium oxysporum f. sp. cubense tropical race 4 54006]
FoHS2-milR20	evm.model.contig000001.238	RKK71464.1 Enolase-phosphatase E1 [Fusarium oxysporum]
FoHS2-milR20	evm.model.contig000007.794	EGU73940.1 hypothetical protein FOXB_15550 [Fusarium oxysporum Fo5176]
FoHS2-milR20	evm.model.contig000008.198	EMT69934.1 FCH domain-containing protein C4C3.06 [Fusarium oxysporum f. sp. cubense race 4]
FoHS2-milR20	evm.model.contig000001.945	EXL98438.1 hypothetical protein FOIG_09239 [Fusarium oxysporum f. sp. cubense tropical race 4 54006]
FoHS2-milR20	evm.model.contig000003.248	EMT64232.1 Isoflavone reductase like protein IRL [Fusarium oxysporum f. sp. cubense race 4]
FoHS2-milR20	evm.model.contig000002.1572	RKK29599.1 hypothetical protein BFJ65_g1515 [Fusarium oxysporum f. sp. cepae]
FoHS2-milR20	evm.model.contig000009.328	EMT71319.1 Arylsulfatase [Fusarium oxysporum f. sp. cubense race 4]
FoHS2-milR20	evm.model.contig000001.1737	EWZ00975.1 aldehyde dehydrogenase (NAD+) [Fusarium oxysporum FOSC 3-a]
FoHS2-milR20	evm.model.contig000005.25	EXL69574.1 alpha-glucosidase [Fusarium oxysporum f. sp. conglutinans race 2 54008]
FoHS2-milR20	evm.model.contig000010.534	SCO76496.1 related to hexose transporter protein [Fusarium oxysporum]
FoHS2-milR20	evm.model.contig000005.500	EXM09600.1 hypothetical protein FOIG_02359 [Fusarium oxysporum f. sp. cubense tropical race 4 54006]
FoHS2-milR20	evm.model.contig000004.596	RKK75773.1 hypothetical protein BFJ69_g7485 [Fusarium oxysporum]
FoHS2-milR20	evm.model.contig000001.1473	EXM02140.1 hypothetical protein FOIG_06435 [Fusarium oxysporum f. sp. cubense tropical race 4 54006]
FoHS2-milR20	evm.model.contig000001.39	EGU72648.1 hypothetical protein FOXB_16836 [Fusarium oxysporum Fo5176]
FoHS2-milR20	evm.model.contig000008.834	ENH67132.1 Mitochondrial transcription factor 1 [Fusarium oxysporum f. sp. cubense race 1]
FoHS2-milR20	evm.model.contig000004.597	EXM02844.1 hypothetical protein FOIG_05830 [Fusarium oxysporum f. sp. cubense tropical race 4 54006]
FoHS2-milR20	evm.model.contig000001.948	EGU77854.1 hypothetical protein FOXB_11618 [Fusarium oxysporum Fo5176]
FoHS2-milR20	evm.model.contig000002.1488	EXL93973.1 hypothetical protein FOIG_13221 [Fusarium oxysporum f. sp. cubense tropical race 4 54006]
FoHS2-milR20	evm.model.contig000005.359	EXL94165.1 hypothetical protein FOIG_13066 [Fusarium oxysporum f. sp. cubense tropical race 4 54006]
FoHS2-milR20	evm.model.contig000007.532	EXL96185.1 hypothetical protein FOIG_11732 [Fusarium oxysporum f. sp. cubense tropical race 4 54006]
FoHS2-milR20	evm.model.contig000001.664	XP_018240581.1 hypothetical protein FOXG_05371 [Fusarium oxysporum f. sp. lycopersici 4287]
FoHS2-milR20	evm.model.contig000007.70	PNP73644.1 hypothetical protein FNYG_13009 [Fusarium nygamai]
FoHS2-milR20	evm.model.contig000006.551	EMT62455.1 hypothetical protein FOC4_g10006072 [Fusarium oxysporum f. sp. cubense race 4]
FoHS2-milR20	evm.model.contig000001.1806	EWZ01099.1 hypothetical protein FOYG_00779 [Fusarium oxysporum FOSC 3-a]
FoHS2-milR20	evm.model.contig000006.29	EXL90992.1 lysyl oxidase-like protein 2/3/4 [Fusarium oxysporum f. sp. cubense tropical race 4 54006]
FoHS2-milR20	evm.model.contig000005.41	RKK16304.1 hypothetical protein BFJ65_g9873 [Fusarium oxysporum f. sp. cepae]
FoHS2-milR20	evm.model.contig000007.58	PSN65995.1 Glyoxalase/Bleomycin resistance protein/Dihydroxybiphenyl dioxygenase [Corynespora cassiicola Philippines]
FoHS2-milR20	evm.model.contig000006.550	EXM06052.1 hypothetical protein FOIG_04447 [Fusarium oxysporum f. sp. cubense tropical race 4 54006]
FoHS2-milR20	evm.model.contig000001.1805	EMT66580.1 Endoglucanase E [Fusarium oxysporum f. sp. cubense race 4]
FoHS2-milR20	evm.model.contig000001.1738	EMT66487.1 Ankyrin-3 [Fusarium oxysporum f. sp. cubense race 4]
FoHS2-milR20	evm.model.contig000005.49	EXL90794.1 hypothetical protein FOIG_16002 [Fusarium oxysporum f. sp. cubense tropical race 4 54006]
FoHS2-milR20	evm.model.contig000001.2170	EMT68649.1 Grainyhead-like protein 2 like protein [Fusarium oxysporum f. sp. cubense race 4]
FoHS2-milR20	evm.model.contig000001.2358	EGU84407.1 hypothetical protein FOXB_05072 [Fusarium oxysporum Fo5176]
FoHS2-milR20	evm.model.contig000004.598	EGU82679.1 hypothetical protein FOXB_06791 [Fusarium oxysporum Fo5176]
FoHS2-milR20	evm.model.contig000004.1168	CVK99532.1 related to AMFR protein [Fusarium mangiferae]
FoHS2-milR20	evm.model.contig000005.47	EXL90792.1 hypothetical protein FOIG_16000 [Fusarium oxysporum f. sp. cubense tropical race 4 54006]
FoHS2-milR20	evm.model.contig000009.159	EMT71542.1 hypothetical protein FOC4_g10010047 [Fusarium oxysporum f. sp. cubense race 4]
FoHS2-milR20	evm.model.contig000008.661	RKK74150.1 hypothetical protein BFJ69_g8752 [Fusarium oxysporum]
FoHS2-milR20	evm.model.contig000005.699	RKL28908.1 hypothetical protein BFJ72_g12283 [Fusarium proliferatum]
FoHS2-milR20	evm.model.contig000004.1314	EWY97142.1 hypothetical protein FOYG_05617 [Fusarium oxysporum FOSC 3-a]
FoHS2-milR20	evm.model.contig000003.904	EMT65212.1 Putative urease accessory protein ureD-like protein [Fusarium oxysporum f. sp. cubense race 4]
FoHS2-milR20	evm.model.contig000008.646
FoHS2-milR20	evm.model.contig000008.855	EXM00558.1 hypothetical protein FOIG_07540 [Fusarium oxysporum f. sp. cubense tropical race 4 54006]
FoHS2-milR20	evm.model.contig000005.337	EXL94219.1 hypothetical protein FOIG_13096 [Fusarium oxysporum f. sp. cubense tropical race 4 54006]
FoHS2-milR20	evm.model.contig000010.709	EMT74321.1 hypothetical protein FOC4_g10002422 [Fusarium oxysporum f. sp. cubense race 4]
FoHS2-milR20	evm.model.contig000009.480	EWY83789.1 hypothetical protein FOYG_13579 [Fusarium oxysporum FOSC 3-a]
FoHS2-milR20	evm.model.contig000004.808	XP_018244837.1 hypothetical protein FOXG_08226 [Fusarium oxysporum f. sp. lycopersici 4287]
FoHS2-milR20	evm.model.contig000005.216	EXL95414.1 dolichyl-phosphate-mannose-protein mannosyltransferase [Fusarium oxysporum f. sp. cubense tropical race 4 54006]
FoHS2-milR20	evm.model.contig000002.193	EGU86193.1 hypothetical protein FOXB_03272 [Fusarium oxysporum Fo5176]
FoHS2-milR20	evm.model.contig000001.143
FoHS2-milR20	evm.model.contig000001.496	EXM01226.1 ribosomal RNA large subunit methyltransferase J [Fusarium oxysporum f. sp. cubense tropical race 4 54006]
FoHS2-milR20	evm.model.contig000011.71	EXA30487.1 hypothetical protein FOVG_18123 [Fusarium oxysporum f. sp. pisi HDV247]
FoHS2-milR20	evm.model.contig000001.1755	EMT66509.1 N(4)-(Beta-N-acetylglucosaminyl)-L-asparaginase [Fusarium oxysporum f. sp. cubense race 4]
FoHS2-milR20	evm.model.contig000010.389	SCO76314.1 related to Pyranose 2-oxidase [Fusarium oxysporum]
FoHS2-milR20	evm.model.contig000002.548	EXM10497.1 hypothetical protein FOIG_00569 [Fusarium oxysporum f. sp. cubense tropical race 4 54006]
FoHS2-milR20	evm.model.contig000001.2700	EXM34256.1 hypothetical protein FOTG_02662 [Fusarium oxysporum f. sp. vasinfectum 25433]
FoHS2-milR20	evm.model.contig000001.2114	EMT68710.1 Putative RING finger protein C6B12.07c [Fusarium oxysporum f. sp. cubense race 4]
FoHS2-milR20	evm.model.contig000010.156	EGU78877.1 hypothetical protein FOXB_10615 [Fusarium oxysporum Fo5176]
FoHS2-milR20	evm.model.contig000003.715
FoHS2-milR20	evm.model.contig000003.1113	EGU87236.1 hypothetical protein FOXB_02218 [Fusarium oxysporum Fo5176]
FoHS2-milR20	evm.model.contig000005.522	EXM09566.1 hypothetical protein FOIG_02335 [Fusarium oxysporum f. sp. cubense tropical race 4 54006]
FoHS2-milR20	evm.model.contig000006.292	XP_018249808.1 hypothetical protein FOXG_11534 [Fusarium oxysporum f. sp. lycopersici 4287]
FoHS2-milR20	evm.model.contig000006.576	EMT62486.1 Aspartic-type endopeptidase ctsD [Fusarium oxysporum f. sp. cubense race 4]
FoHS2-milR20	evm.model.contig000006.749	XP_018252932.1 hypothetical protein FOXG_13641 [Fusarium oxysporum f. sp. lycopersici 4287]
FoHS2-milR20	evm.model.contig000006.570	EWY84822.1 hypothetical protein FOYG_12195 [Fusarium oxysporum FOSC 3-a]
FoHS2-milR20	evm.model.contig000002.1537	EMT61191.1 hypothetical protein FOC4_g10014240 [Fusarium oxysporum f. sp. cubense race 4]
FoHS2-milR20	evm.model.contig000006.579	XP_018253210.1 hypothetical protein FOXG_13834 [Fusarium oxysporum f. sp. lycopersici 4287]
FoHS2-milR20	evm.model.contig000004.803	EXL95732.1 hypothetical protein FOIG_11827 [Fusarium oxysporum f. sp. cubense tropical race 4 54006]
FoHS2-milR20	evm.model.contig000001.1834	XP_018238493.1 hypothetical protein FOXG_04016 [Fusarium oxysporum f. sp. lycopersici 4287]
FoHS2-milR20	evm.model.contig000004.1143	SCV35392.1 uncharacterized protein FFFS_04714 [Fusarium fujikuroi]
FoHS2-milR20	evm.model.contig000008.460	EMT70234.1 hypothetical protein FOC4_g10008680 [Fusarium oxysporum f. sp. cubense race 4]
FoHS2-milR20	evm.model.contig000001.2740	EXL90717.1 malate dehydrogenase, NAD-dependent [Fusarium oxysporum f. sp. cubense tropical race 4 54006]
FoHS2-milR20	evm.model.contig000002.1307	RKK71910.1 hypothetical protein BFJ69_g10554 [Fusarium oxysporum]
FoHS2-milR20	evm.model.contig000003.900	XP_018234543.1 hypothetical protein FOXG_01666 [Fusarium oxysporum f. sp. lycopersici 4287]
FoHS2-milR20	evm.model.contig000001.1070	EMT63125.1 hypothetical protein FOC4_g10013333 [Fusarium oxysporum f. sp. cubense race 4]
FoHS2-milR20	evm.model.contig000006.741	XP_018252945.1 peptide chain release factor 1 [Fusarium oxysporum f. sp. lycopersici 4287]
FoHS2-milR20	evm.model.contig000005.336	RKK87079.1 hypothetical protein BFJ69_g599 [Fusarium oxysporum]
FoHS2-milR20	evm.model.contig000003.761	XP_018234817.1 hypothetical protein FOXG_01809 [Fusarium oxysporum f. sp. lycopersici 4287]
FoHS2-milR20	evm.model.contig000001.1283	RKK71042.1 hypothetical protein BFJ69_g11313 [Fusarium oxysporum]
FoHS2-milR20	evm.model.contig000009.302	RKK12006.1 hypothetical protein BFJ65_g13884 [Fusarium oxysporum f. sp. cepae]
FoHS2-milR20	evm.model.contig000001.1288	CVL11140.1 probable dehydrogenases and related proteins [Fusarium proliferatum]
FoHS2-milR20	evm.model.contig000008.462	EMT70236.1 3-methylitaconate isomerase [Fusarium oxysporum f. sp. cubense race 4]
FoHS2-milR20	evm.model.contig000001.2424	EWZ02174.1 hypothetical protein FOYG_01554 [Fusarium oxysporum FOSC 3-a]
FoHS2-milR20	evm.model.contig000006.743	PCD28753.1 hypothetical protein AU210_011311 [Fusarium oxysporum f. sp. radicis-cucumerinum]
FoHS2-milR20	evm.model.contig000001.2132	RKK69576.1 hypothetical protein BFJ69_g12591 [Fusarium oxysporum]
FoHS2-milR20	evm.model.contig000004.1083	EMT60629.1 Cyclin-L1 [Fusarium oxysporum f. sp. cubense race 4]
FoHS2-milR20	evm.model.contig000010.585	EMT68775.1 hypothetical protein FOC4_g10004861 [Fusarium oxysporum f. sp. cubense race 4]
FoHS2-milR20	evm.model.contig000003.1138	EXK99674.1 hypothetical protein FOQG_00124 [Fusarium oxysporum f. sp. raphani 54005]
FoHS2-milR20	evm.model.contig000002.650	EXK47529.1 hypothetical protein FOMG_00878 [Fusarium oxysporum f. sp. melonis 26406]
FoHS2-milR20	evm.model.contig000008.404	XP_018246548.1 mitochondrial import inner membrane translocase subunit TIM9 [Fusarium oxysporum f. sp. lycopersici 4287]
FoHS2-milR20	evm.model.contig000007.770	EMT72200.1 hypothetical protein FOC4_g10004061 [Fusarium oxysporum f. sp. cubense race 4]
FoHS2-milR20	evm.model.contig000005.391	EXL94113.1 homogentisate 1,2-dioxygenase [Fusarium oxysporum f. sp. cubense tropical race 4 54006]
FoHS2-milR20	evm.model.contig000005.69	RKL00347.1 hypothetical protein BFJ71_g5835 [Fusarium oxysporum]
FoHS2-milR20	evm.model.contig000001.2399	EWZ93252.1 hypothetical protein FOWG_06090 [Fusarium oxysporum f. sp. lycopersici MN25]
FoHS2-milR20	evm.model.contig000002.425	XP_018249461.1 hypothetical protein FOXG_11313 [Fusarium oxysporum f. sp. lycopersici 4287]
FoHS2-milR20	evm.model.contig000002.427	EXM10232.1 hypothetical protein FOIG_00420 [Fusarium oxysporum f. sp. cubense tropical race 4 54006]
FoHS2-milR20	evm.model.contig000006.88	EXL91893.1 hypothetical protein FOIG_14999 [Fusarium oxysporum f. sp. cubense tropical race 4 54006]
FoHS2-milR20	evm.model.contig000010.440	EXL97784.1 hypothetical protein FOIG_10103 [Fusarium oxysporum f. sp. cubense tropical race 4 54006]
FoHS2-milR20	evm.model.contig000004.1126	EMT60685.1 Putative ribokinase [Fusarium oxysporum f. sp. cubense race 4]
FoHS2-milR20	evm.model.contig000008.251	EXM04778.1 DNA-directed RNA polymerase, mitochondrial [Fusarium oxysporum f. sp. cubense tropical race 4 54006]
FoHS2-milR20	evm.model.contig000003.961	EMT65146.1 hypothetical protein FOC4_g10011123 [Fusarium oxysporum f. sp. cubense race 4]
FoHS2-milR20	evm.model.contig000008.402	EMT70169.1 GPI mannosyltransferase 3 [Fusarium oxysporum f. sp. cubense race 4]
FoHS2-milR20	evm.model.contig000001.907	XP_018240096.1 hypothetical protein FOXG_05101 [Fusarium oxysporum f. sp. lycopersici 4287]
FoHS2-milR20	evm.model.contig000010.133	EXL92895.1 hypothetical protein FOIG_14070 [Fusarium oxysporum f. sp. cubense tropical race 4 54006]
FoHS2-milR20	evm.model.contig000001.837	EXM01924.1 hypothetical protein FOIG_07358 [Fusarium oxysporum f. sp. cubense tropical race 4 54006]
FoHS2-milR20	evm.model.contig000004.1369	EXK81117.1 hypothetical protein FOQG_14450 [Fusarium oxysporum f. sp. raphani 54005]
FoHS2-milR20	evm.model.contig000001.1111	EMT63071.1 Halomucin [Fusarium oxysporum f. sp. cubense race 4]
FoHS2-milR20	evm.model.contig000002.888	EXM11184.1 hypothetical protein FOIG_00982 [Fusarium oxysporum f. sp. cubense tropical race 4 54006]
FoHS2-milR20	evm.model.contig000001.2395	EGU85535.1 hypothetical protein FOXB_04019 [Fusarium oxysporum Fo5176]
FoHS2-milR20	evm.model.contig000003.965	RKK21762.1 hypothetical protein BFJ65_g4394 [Fusarium oxysporum f. sp. cepae]
FoHS2-milR20	evm.model.contig000003.966	EWY99267.1 hypothetical protein FOYG_03362 [Fusarium oxysporum FOSC 3-a]
FoHS2-milR20	evm.model.contig000001.904	EMT63299.1 Putative translation initiation factor eIF-2B subunit beta [Fusarium oxysporum f. sp. cubense race 4]
FoHS2-milR20	evm.model.contig000009.111	EMT71604.1 C2 domain-containing protein C31G5.15 [Fusarium oxysporum f. sp. cubense race 4]
FoHS2-milR20	evm.model.contig000001.94	EWZ81293.1 phosphate-repressible phosphate permease [Fusarium oxysporum f. sp. lycopersici MN25]
FoHS2-milR20	evm.model.contig000002.422	XP_018249455.1 hypothetical protein FOXG_11310 [Fusarium oxysporum f. sp. lycopersici 4287]
FoHS2-milR20	evm.model.contig000008.874	EMT74068.1 hypothetical protein FOC4_g10002026 [Fusarium oxysporum f. sp. cubense race 4]
FoHS2-milR20	evm.model.contig000002.651	EMT62275.1 Protein esc1 [Fusarium oxysporum f. sp. cubense race 4]
FoHS2-milR20	evm.model.contig000002.1112	EXM11671.1 nuclear transcription factor Y, alpha [Fusarium oxysporum f. sp. cubense tropical race 4 54006]
FoHS2-milR20	evm.model.contig000011.201	RKK31975.1 hypothetical protein BFJ67_g14971 [Fusarium oxysporum f. sp. cepae]
FoHS2-milR20	evm.model.contig000007.775	EXL98022.1 hypothetical protein FOIG_09580 [Fusarium oxysporum f. sp. cubense tropical race 4 54006]
FoHS2-milR20	evm.model.contig000002.656	EMT62267.1 Nucleotide exchange factor SIL1 [Fusarium oxysporum f. sp. cubense race 4]
FoHS2-milR20	evm.model.contig000001.909	XP_018240094.1 ubiquinol-cytochrome c reductase subunit 8 [Fusarium oxysporum f. sp. lycopersici 4287]
FoHS2-milR20	evm.model.contig000001.2394	XP_018243714.1 hypothetical protein FOXG_07871 [Fusarium oxysporum f. sp. lycopersici 4287]
FoHS2-milR20	evm.model.contig000012.139	RKK77229.1 hypothetical protein BFJ68_g17984 [Fusarium oxysporum]
FoHS2-milR20	evm.model.contig000005.317	EXL95600.1 hypothetical protein FOIG_12086 [Fusarium oxysporum f. sp. cubense tropical race 4 54006]
FoHS2-milR20	evm.model.contig000002.1115	EMT61710.1 mRNA 3'-end-processing protein RNA14 [Fusarium oxysporum f. sp. cubense race 4]
FoHS2-milR20	evm.model.contig000004.1127	XP_018173464.1 hypothetical protein VFPFJ_10879 [Purpureocillium lilacinum]
FoHS2-milR20	evm.model.contig000005.482	RKK71549.1 hypothetical protein BFJ69_g10917, partial [Fusarium oxysporum]
FoHS2-milR20	evm.model.contig000001.1597	EMT66319.1 hypothetical protein FOC4_g10006721 [Fusarium oxysporum f. sp. cubense race 4]
FoHS2-milR20	evm.model.contig000001.1733	EMT66481.1 Myosin heavy chain kinase B [Fusarium oxysporum f. sp. cubense race 4]
FoHS2-milR20	evm.model.contig000003.227	-
FoHS2-milR20	evm.model.contig000007.553	RKL19259.1 hypothetical protein BFJ68_g3533 [Fusarium oxysporum]
FoHS2-milR20	evm.model.contig000008.876	EXK38416.1 hypothetical protein FOMG_08810 [Fusarium oxysporum f. sp. melonis 26406]
FoHS2-milR20	evm.model.contig000001.1776	XP_018238600.1 hypothetical protein FOXG_04091 [Fusarium oxysporum f. sp. lycopersici 4287]
FoHS2-milR20	evm.model.contig000003.789	RKK23319.1 hypothetical protein BFJ65_g5890 [Fusarium oxysporum f. sp. cepae]
FoHS2-milR20	evm.model.contig000001.905	EXK80312.1 hypothetical protein FOQG_15173 [Fusarium oxysporum f. sp. raphani 54005]
FoHS2-milR20	evm.model.contig000001.2134	EMT68685.1 Protein SGT1 [Fusarium oxysporum f. sp. cubense race 4]
FoHS2-milR20	evm.model.contig000001.2517	EMT68230.1 3-oxoacyl-[acyl-carrier-protein] reductase FabG [Fusarium oxysporum f. sp. cubense race 4]
FoHS2-milR20	evm.model.contig000001.2764	SCO82527.1 related to peroxisomal amine oxidase (copper-containing) [Fusarium oxysporum]
FoHS2-milR20	evm.model.contig000001.900	XP_018240109.1 NADH dehydrogenase [Fusarium oxysporum f. sp. lycopersici 4287]
FoHS2-milR20	evm.model.contig000011.53	EXM15338.1 hypothetical protein FOTG_16305 [Fusarium oxysporum f. sp. vasinfectum 25433]
FoHS2-milR20	evm.model.contig000003.203	RKL18039.1 Catalase-1 [Fusarium oxysporum]
FoHS2-milR20	evm.model.contig000002.1111	-
FoHS2-milR20	evm.model.contig000002.426	EMT64428.1 hypothetical protein FOC4_g10007100 [Fusarium oxysporum f. sp. cubense race 4]
FoHS2-milR20	evm.model.contig000003.964	EXL62690.1 hypothetical protein FOCG_01200 [Fusarium oxysporum f. sp. radicis-lycopersici 26381]
FoHS2-milR20	evm.model.contig000001.2270	EXA42466.1 hypothetical protein FOVG_07693 [Fusarium oxysporum f. sp. pisi HDV247]
FoHS2-milR20	evm.model.contig000013.60	RKK74031.1 hypothetical protein BFJ68_g18182 [Fusarium oxysporum]
FoHS2-milR20	evm.model.contig000007.94	EMT67825.1 Endo-1,4-beta-xylanase [Fusarium oxysporum f. sp. cubense race 4]
FoHS2-milR20	evm.model.contig000001.752	EMT63476.1 hypothetical protein FOC4_g10013704 [Fusarium oxysporum f. sp. cubense race 4]
FoHS2-milR20	evm.model.contig000005.481	XP_018237464.1 hypothetical protein FOXG_03360 [Fusarium oxysporum f. sp. lycopersici 4287]
FoHS2-milR20	evm.model.contig000007.752	EMT72181.1 Elongation factor 1-gamma [Fusarium oxysporum f. sp. cubense race 4]
FoHS2-milR20	evm.model.contig000009.118	ENH75586.1 Aspartic proteinase yapsin-6 [Fusarium oxysporum f. sp. cubense race 1]
FoHS2-milR20	evm.model.contig000001.99	XP_018248541.1 hypothetical protein FOXG_10681 [Fusarium oxysporum f. sp. lycopersici 4287]
FoHS2-milR20	evm.model.contig000005.1125	RKK65775.1 hypothetical protein BFJ69_g15988 [Fusarium oxysporum]
FoHS2-milR20	evm.model.contig000001.654	EMT63596.1 Ferric/cupric reductase transmembrane component 2 [Fusarium oxysporum f. sp. cubense race 4]
FoHS2-milR20	evm.model.contig000001.906	EMT63296.1 Nuclear envelope morphology protein 1 [Fusarium oxysporum f. sp. cubense race 4]
FoHS2-milR20	evm.model.contig000005.108	ENH71223.1 Esterase estB [Fusarium oxysporum f. sp. cubense race 1]
FoHS2-milR20	evm.model.contig000011.208	XP_018242472.1 hypothetical protein FOXG_06539 [Fusarium oxysporum f. sp. lycopersici 4287]
FoHS2-milR20	evm.model.contig000011.207	XP_018242910.1 alcohol dehydrogenase [Fusarium oxysporum f. sp. lycopersici 4287]
FoHS2-milR29	evm.model.contig000001.2581	RGP78018.1 small nuclear ribonucleo d3 [Fusarium longipes]
FoHS2-milR29	evm.model.contig000004.685	RKK79327.1 Lysophospholipase NTE1 [Fusarium oxysporum]
FoHS2-milR29	evm.model.contig000008.751	EMT73291.1 Cell division control protein 25 [Fusarium oxysporum f. sp. cubense race 4]
FoHS2-milR29	evm.model.contig000006.411	XP_018249594.1 alcohol dehydrogenase (NADP+) [Fusarium oxysporum f. sp. lycopersici 4287]
FoHS2-milR29	evm.model.contig000001.1849	EXL90400.1 serine/threonine protein kinase [Fusarium oxysporum f. sp. cubense tropical race 4 54006]
FoHS2-milR29	evm.model.contig000006.52	EMT65602.1 hypothetical protein FOC4_g10007705 [Fusarium oxysporum f. sp. cubense race 4]
FoHS2-milR29	evm.model.contig000002.1306	EXM12066.1 hypothetical protein FOIG_01477 [Fusarium oxysporum f. sp. cubense tropical race 4 54006]
FoHS2-milR29	evm.model.contig000004.1066	XP_018245331.1 50S ribosomal protein L11 [Fusarium oxysporum f. sp. lycopersici 4287]
FoHS2-milR29	evm.model.contig000010.612	EWY81761.1 hypothetical protein FOYG_15977 [Fusarium oxysporum FOSC 3-a]
FoHS2-milR29	evm.model.contig000009.747	RKK80138.1 LysM domain-containing protein [Fusarium oxysporum]
FoHS2-milR29	evm.model.contig000005.412	EXL94072.1 hypothetical protein FOIG_12989 [Fusarium oxysporum f. sp. cubense tropical race 4 54006]
FoHS2-milR29	evm.model.contig000004.61	EXM23879.1 murein transglycosylase [Fusarium oxysporum f. sp. vasinfectum 25433]
FoHS2-milR29	evm.model.contig000004.1063	EMT60607.1 Putative endo-beta-1,4-glucanase D [Fusarium oxysporum f. sp. cubense race 4]
FoHS2-milR29	evm.model.contig000001.1540	XP_018239037.1 sterol O-acyltransferase [Fusarium oxysporum f. sp. lycopersici 4287]
FoHS2-milR29	evm.model.contig000009.241	EXA35875.1 hypothetical protein FOVG_12996 [Fusarium oxysporum f. sp. pisi HDV247]
FoHS2-milR29	evm.model.contig000002.532	EMT66712.1 U4/U6 small nuclear ribonucleoprotein Prp31 [Fusarium oxysporum f. sp. cubense race 4]
FoHS2-milR29	evm.model.contig000002.554	EMT66690.1 hypothetical protein FOC4_g10003020 [Fusarium oxysporum f. sp. cubense race 4]
FoHS2-milR29	evm.model.contig000011.9	EXM15630.1 hypothetical protein FOTG_16028 [Fusarium oxysporum f. sp. vasinfectum 25433]
FoHS2-milR29	evm.model.contig000002.830	EWY94040.1 hypothetical protein FOYG_06945 [Fusarium oxysporum FOSC 3-a]
FoHS2-milR29	evm.model.contig000004.642	EXL94386.1 hypothetical protein FOIG_12930 [Fusarium oxysporum f. sp. cubense tropical race 4 54006]
FoHS2-milR29	evm.model.contig000001.2638	EWZ02563.1 hypothetical protein FOYG_01809 [Fusarium oxysporum FOSC 3-a]
FoHS2-milR29	evm.model.contig000010.408	EGU79658.1 hypothetical protein FOXB_09825 [Fusarium oxysporum Fo5176]
FoHS2-milR29	evm.model.contig000001.949	EMT63242.1 hypothetical protein FOC4_g10013460 [Fusarium oxysporum f. sp. cubense race 4]
FoHS2-milR29	evm.model.contig000002.1328	XP_023425529.1 probable 40s ribosomal protein S6.e, cytosolic [Fusarium fujikuroi IMI 58289]
FoHS2-milR29	evm.model.contig000002.1246	SCO79278.1 uncharacterized protein FRV6_03491 [Fusarium oxysporum]
FoHS2-milR29	evm.model.contig000004.346	EXM03289.1 hypothetical protein FOIG_06141 [Fusarium oxysporum f. sp. cubense tropical race 4 54006]
FoHS2-milR29	evm.model.contig000010.400	EMT69015.1 hypothetical protein FOC4_g10005113 [Fusarium oxysporum f. sp. cubense race 4]
FoHS2-milR29	evm.model.contig000003.216	EMT64263.1 hypothetical protein FOC4_g10010756 [Fusarium oxysporum f. sp. cubense race 4]
FoHS2-milR29	evm.model.contig000008.418	XP_018246569.1 hypothetical protein FOXG_09365 [Fusarium oxysporum f. sp. lycopersici 4287]
FoHS2-milR29	evm.model.contig000002.502	XP_018231627.1 adenylyl-sulfate kinase [Fusarium oxysporum f. sp. lycopersici 4287]
FoHS2-milR29	evm.model.contig000001.768	EWZ90096.1 hypothetical protein FOWG_07876 [Fusarium oxysporum f. sp. lycopersici MN25]
FoHS2-milR29	evm.model.contig000006.208	EGU79278.1 hypothetical protein FOXB_10228 [Fusarium oxysporum Fo5176]
FoHS2-milR29	evm.model.contig000001.211	EWZ38426.1 hypothetical protein FOZG_10038 [Fusarium oxysporum Fo47]
FoHS2-milR29	evm.model.contig000004.361	PCD43426.1 hypothetical protein AU210_002523 [Fusarium oxysporum f. sp. radicis-cucumerinum]
FoHS2-milR29	evm.model.contig000009.530	ENH65910.1 Lactose permease [Fusarium oxysporum f. sp. cubense race 1]
FoHS2-milR29	evm.model.contig000010.307	EWY81293.1 hypothetical protein FOYG_15568 [Fusarium oxysporum FOSC 3-a]
FoHS2-milR29	evm.model.contig000009.280	EMT71385.1 Alcohol dehydrogenase 1 [Fusarium oxysporum f. sp. cubense race 4]
FoHS2-milR29	evm.model.contig000004.627	EXL94426.1 protein BCP1 [Fusarium oxysporum f. sp. cubense tropical race 4 54006]
FoHS2-milR29	evm.model.contig000011.184	KPA35446.1 hypothetical protein FLAG1_11850 [Fusarium langsethiae]
FoHS2-milR29	evm.model.contig000001.1038	EXM17176.1 hypothetical protein FOTG_14543 [Fusarium oxysporum f. sp. vasinfectum 25433]
FoHS2-milR29	evm.model.contig000001.212	EMT70669.1 hypothetical protein FOC4_g10009137 [Fusarium oxysporum f. sp. cubense race 4]
FoHS2-milR29	evm.model.contig000001.1506	EXM02195.1 hypothetical protein FOIG_06477 [Fusarium oxysporum f. sp. cubense tropical race 4 54006]
FoHS2-milR29	evm.model.contig000002.527	XP_018231688.1 hypothetical protein FOXG_00081 [Fusarium oxysporum f. sp. lycopersici 4287]
FoHS2-milR29	evm.model.contig000004.626	EXL94429.1 hypothetical protein FOIG_12950 [Fusarium oxysporum f. sp. cubense tropical race 4 54006]
FoHS2-milR29	evm.model.contig000001.744	EGU79390.1 hypothetical protein FOXB_10066 [Fusarium oxysporum Fo5176]
FoHS2-milR29	evm.model.contig000013.25	RKL10760.1 hypothetical protein BFJ70_g16483 [Fusarium oxysporum]
FoHS2-milR29	evm.model.contig000004.365	EXM03258.1 CCR4-NOT transcription complex subunit 4 [Fusarium oxysporum f. sp. cubense tropical race 4 54006]
FoHS2-milR29	evm.model.contig000006.657	XP_018253069.1 hypothetical protein FOXG_13748 [Fusarium oxysporum f. sp. lycopersici 4287]
FoHS2-milR29	evm.model.contig000001.969	XP_018747035.1 60S acidic ribosomal protein P1 [Fusarium verticillioides 7600]
FoHS2-milR29	evm.model.contig000005.107	RKK88482.1 hypothetical protein BFJ71_g12986 [Fusarium oxysporum]
FoHS2-milR29	evm.model.contig000003.834	XP_018234684.1 hypothetical protein FOXG_01734 [Fusarium oxysporum f. sp. lycopersici 4287]
FoHS2-milR29	evm.model.contig000001.1502	EGU85902.1 hypothetical protein FOXB_03569 [Fusarium oxysporum Fo5176]
FoHS2-milR29	evm.model.contig000009.704	EMT74145.1 hypothetical protein FOC4_g10002622 [Fusarium oxysporum f. sp. cubense race 4]
FoHS2-milR29	evm.model.contig000001.2403	EXM06802.1 hypothetical protein FOIG_03487 [Fusarium oxysporum f. sp. cubense tropical race 4 54006]
FoHS2-milR29	evm.model.contig000001.1691	CVK97315.1 uncharacterized protein FMAN_11443 [Fusarium mangiferae]
FoHS2-milR29	evm.model.contig000010.366	EXL40503.1 hypothetical protein FOCG_16936 [Fusarium oxysporum f. sp. radicis-lycopersici 26381]
FoHS2-milR29	evm.model.contig000008.614	EMT73130.1 hypothetical protein FOC4_g10004494 [Fusarium oxysporum f. sp. cubense race 4]
FoHS2-milR29	evm.model.contig000006.182	EGU77966.1 hypothetical protein FOXB_11531 [Fusarium oxysporum Fo5176]
FoHS2-milR29	evm.model.contig000002.82	EWY80721.1 alpha-galactosidase [Fusarium oxysporum FOSC 3-a]
FoHS2-milR29	evm.model.contig000009.116	XP_018247584.1 hypothetical protein FOXG_20222 [Fusarium oxysporum f. sp. lycopersici 4287]
FoHS2-milR29	evm.model.contig000001.720	XP_018240469.1 geranylgeranyl pyrophosphate synthase [Fusarium oxysporum f. sp. lycopersici 4287]
FoHS2-milR29	evm.model.contig000005.127	RKK83761.1 hypothetical protein BFJ69_g2498 [Fusarium oxysporum]
FoHS2-milR29	evm.model.contig000008.843	EXM26903.1 hypothetical protein FOTG_07082 [Fusarium oxysporum f. sp. vasinfectum 25433]
FoHS2-milR29	evm.model.contig000002.1810	EXL93393.1 hypothetical protein FOIG_13529 [Fusarium oxysporum f. sp. cubense tropical race 4 54006]
FoHS2-milR29	evm.model.contig000011.200	EWY79695.1 hypothetical protein FOYG_17180 [Fusarium oxysporum FOSC 3-a]
FoHS2-milR29	evm.model.contig000006.671	EMT62606.1 Mannose-6-phosphate isomerase [Fusarium oxysporum f. sp. cubense race 4]
FoHS2-milR29	evm.model.contig000001.1333	EXL93702.1 hypothetical protein FOIG_13271 [Fusarium oxysporum f. sp. cubense tropical race 4 54006]
FoHS2-milR29	evm.model.contig000004.1145	EXL45073.1 hypothetical protein FOCG_13836 [Fusarium oxysporum f. sp. radicis-lycopersici 26381]
FoHS2-milR29	evm.model.contig000001.2427	EMT68336.1 hypothetical protein FOC4_g10012752 [Fusarium oxysporum f. sp. cubense race 4]
FoHS2-milR29	evm.model.contig000003.1137	RBQ65159.1 hypothetical protein FVER14953_07782 [Fusarium verticillioides]
FoHS2-milR29	evm.model.contig000007.704	EXL98116.1 hypothetical protein FOIG_09675 [Fusarium oxysporum f. sp. cubense tropical race 4 54006]
FoHS2-milR29	evm.model.contig000003.701	EMT65443.1 Actin cytoskeleton-regulatory complex protein PAN1 [Fusarium oxysporum f. sp. cubense race 4]
FoHS2-milR29	evm.model.contig000008.618	EXM00992.1 hypothetical protein FOIG_07842 [Fusarium oxysporum f. sp. cubense tropical race 4 54006]
FoHS2-milR29	evm.model.contig000006.824	EMT62803.1 3-oxoacyl-[acyl-carrier-protein] reductase FabG [Fusarium oxysporum f. sp. cubense race 4]
FoHS2-milR29	evm.model.contig000009.588	EXL71090.1 hypothetical protein FOPG_13131 [Fusarium oxysporum f. sp. conglutinans race 2 54008]
FoHS2-milR29	evm.model.contig000009.325	EXL71007.1 hypothetical protein FOPG_13195 [Fusarium oxysporum f. sp. conglutinans race 2 54008]
FoHS2-milR29	evm.model.contig000002.1290	EMT61496.1 UDP-glucuronosyltransferase 2C1 [Fusarium oxysporum f. sp. cubense race 4]
FoHS2-milR29	evm.model.contig000015.28	RKK90383.1 hypothetical protein BFJ68_g16475 [Fusarium oxysporum]
FoHS2-milR29	evm.model.contig000004.950	EXA48098.1 hypothetical protein FOVG_04966 [Fusarium oxysporum f. sp. pisi HDV247]
FoHS2-milR29	evm.model.contig000003.515	EXM04246.1 hypothetical protein FOIG_05736 [Fusarium oxysporum f. sp. cubense tropical race 4 54006]
FoHS2-milR29	evm.model.contig000007.722	EMT72140.1 Putative cutinase 1 [Fusarium oxysporum f. sp. cubense race 4]
FoHS2-milR29	evm.model.contig000002.605	EXM10611.1 hypothetical protein FOIG_00639 [Fusarium oxysporum f. sp. cubense tropical race 4 54006]
FoHS2-milR29	evm.model.contig000004.830	EWY96286.1 hypothetical protein FOYG_05057 [Fusarium oxysporum FOSC 3-a]
FoHS2-milR29	evm.model.contig000007.355	EMT67484.1 hypothetical protein FOC4_g10005576 [Fusarium oxysporum f. sp. cubense race 4]
FoHS2-milR29	evm.model.contig000010.466	EMT68958.1 hypothetical protein FOC4_g10005055 [Fusarium oxysporum f. sp. cubense race 4]
FoHS2-milR29	evm.model.contig000003.182	XP_018236004.1 peptidyl-prolyl cis-trans isomerase ssp-1 [Fusarium oxysporum f. sp. lycopersici 4287]
FoHS2-milR29	evm.model.contig000001.252	EMT70717.1 GDP-mannose transporter [Fusarium oxysporum f. sp. cubense race 4]
FoHS2-milR29	evm.model.contig000004.482	EXM03055.1 hypothetical protein FOIG_05971 [Fusarium oxysporum f. sp. cubense tropical race 4 54006]
FoHS2-milR29	evm.model.contig000011.20	EWY85873.1 arabinan endo-1,5-alpha-L-arabinosidase [Fusarium oxysporum FOSC 3-a]
FoHS2-milR29	evm.model.contig000005.494	EXM09609.1 hypothetical protein FOIG_02365 [Fusarium oxysporum f. sp. cubense tropical race 4 54006]
FoHS2-milR29	evm.model.contig000011.225	RSM09727.1 hypothetical protein CDV31_007567 [Fusarium ambrosium]
FoHS2-milR29	evm.model.contig000012.202	RFU27190.1 hypothetical protein B7463_g9141, partial [Scytalidium lignicola]
FoHS2-milR29	evm.model.contig000003.723	EXM08497.1 hypothetical protein FOIG_03138 [Fusarium oxysporum f. sp. cubense tropical race 4 54006]
FoHS2-milR29	evm.model.contig000001.255	EWZ38314.1 CDP-diacylglycerol-glycerol-3-phosphate 3-phosphatidyltransferase [Fusarium oxysporum Fo47]
FoHS2-milR29	evm.model.contig000015.22	EXA28870.1 hypothetical protein FOVG_19556 [Fusarium oxysporum f. sp. pisi HDV247]
FoHS2-milR29	evm.model.contig000004.1162	EXL99990.1 hypothetical protein FOIG_08069 [Fusarium oxysporum f. sp. cubense tropical race 4 54006]
FoHS2-milR29	evm.model.contig000012.203	XP_022507508.1 hypothetical protein AYO21_10232 [Fonsecaea monophora]
FoHS2-milR29	evm.model.contig000008.869	ENH75655.1 Pisatin demethylase [Fusarium oxysporum f. sp. cubense race 1]
FoHS2-milR29	evm.model.contig000009.300	XP_018247285.1 hypothetical protein FOXG_09863 [Fusarium oxysporum f. sp. lycopersici 4287]
FoHS2-milR29	evm.model.contig000001.873	EXM33088.1 glycosylphosphatidylinositol anchor biosynthesis protein 11 [Fusarium oxysporum f. sp. vasinfectum 25433]
FoHS2-milR29	evm.model.contig000006.617	EXM06157.1 hypothetical protein FOIG_04533 [Fusarium oxysporum f. sp. cubense tropical race 4 54006]
FoHS2-milR29	evm.model.contig000013.49	RKL16704.1 hypothetical protein BFJ70_g14913 [Fusarium oxysporum]
FoHS2-milR29	evm.model.contig000008.128	EXA38248.1 hypothetical protein FOVG_10212 [Fusarium oxysporum f. sp. pisi HDV247]
FoHS2-milR29	evm.model.contig000006.862	EXL96216.1 hypothetical protein FOIG_11185 [Fusarium oxysporum f. sp. cubense tropical race 4 54006]
FoHS2-milR29	evm.model.contig000001.852	XP_009255020.1 hypothetical protein FPSE_03626 [Fusarium pseudograminearum CS3096]
FoHS2-milR29	evm.model.contig000004.1293	EMT60868.1 hypothetical protein FOC4_g10012153 [Fusarium oxysporum f. sp. cubense race 4]
FoHS2-milR29	evm.model.contig000002.1788	EXL93430.1 hypothetical protein FOIG_13565 [Fusarium oxysporum f. sp. cubense tropical race 4 54006]
FoHS2-milR29	evm.model.contig000007.570	XP_018254088.1 hypothetical protein FOXG_14519 [Fusarium oxysporum f. sp. lycopersici 4287]
FoHS2-milR29	evm.model.contig000011.46	KIL83633.1 hypothetical protein FAVG1_13154 [Fusarium avenaceum]
FoHS2-milR29	evm.model.contig000005.302	EXM23481.1 hypothetical protein FOTG_09325 [Fusarium oxysporum f. sp. vasinfectum 25433]
FoHS2-milR29	evm.model.contig000009.810	EXL90092.1 hypothetical protein FOIG_16639 [Fusarium oxysporum f. sp. cubense tropical race 4 54006]
FoHS2-milR29	evm.model.contig000006.635	EXL70483.1 biphenyl-2,3-diol 1,2-dioxygenase [Fusarium oxysporum f. sp. conglutinans race 2 54008]
FoHS2-milR29	evm.model.contig000007.376	EMT67456.1 hypothetical protein FOC4_g10005546 [Fusarium oxysporum f. sp. cubense race 4]
FoHS2-milR29	evm.model.contig000001.279	EXL97209.1 hypothetical protein FOIG_10864 [Fusarium oxysporum f. sp. cubense tropical race 4 54006]
FoHS2-milR29	evm.model.contig000004.933	SCO85013.1 probable 4-alpha-glucanotransferase / amylo-1,6-glucosidase (glycogen-debranching enzyme) [Fusarium oxysporum]
FoHS2-milR29	evm.model.contig000001.1294	EXL93757.1 hypothetical protein FOIG_13325 [Fusarium oxysporum f. sp. cubense tropical race 4 54006]
FoHS2-milR29	evm.model.contig000008.122	XP_023433051.1 uncharacterized protein FFUJ_08999 [Fusarium fujikuroi IMI 58289]
FoHS2-milR29	evm.model.contig000010.208	EMT69481.1 hypothetical protein FOC4_g10003206 [Fusarium oxysporum f. sp. cubense race 4]
FoHS2-milR29	evm.model.contig000010.723	EXL40046.1 hypothetical protein FOCG_17389 [Fusarium oxysporum f. sp. radicis-lycopersici 26381]
FoHS2-milR29	evm.model.contig000006.637	EMT62563.1 Arginase [Fusarium oxysporum f. sp. cubense race 4]
FoHS2-milR29	evm.model.contig000001.1723	XP_018238685.1 hypothetical protein FOXG_04149 [Fusarium oxysporum f. sp. lycopersici 4287]
FoHS2-milR29	evm.model.contig000006.405	EXM05772.1 hypothetical protein FOIG_04260 [Fusarium oxysporum f. sp. cubense tropical race 4 54006]
FoHS2-milR29	evm.model.contig000007.557	EGU87361.1 hypothetical protein FOXB_02120 [Fusarium oxysporum Fo5176]
FoHS2-milR29	evm.model.contig000011.69	EXL65916.1 hypothetical protein FOPG_17880 [Fusarium oxysporum f. sp. conglutinans race 2 54008]
FoHS2-milR29	evm.model.contig000006.191	EXK89582.1 hypothetical protein FOQG_07671 [Fusarium oxysporum f. sp. raphani 54005]
FoHS2-milR29	evm.model.contig000002.470	EWY94817.1 synaptosomal-associated protein, 23kDa [Fusarium oxysporum FOSC 3-a]
FoHS2-milR29	evm.model.contig000008.356	XP_018246435.1 mesaconyl-C4 CoA hydratase [Fusarium oxysporum f. sp. lycopersici 4287]
FoHS2-milR29	evm.model.contig000007.553	RKL19259.1 hypothetical protein BFJ68_g3533 [Fusarium oxysporum]
FoHS2-milR29	evm.model.contig000001.2820	EXK26338.1 hypothetical protein FOMG_17081 [Fusarium oxysporum f. sp. melonis 26406]
FoHS2-milR29	evm.model.contig000007.315	EXA36707.1 hypothetical protein FOVG_12591 [Fusarium oxysporum f. sp. pisi HDV247]
FoHS2-milR29	evm.model.contig000003.206	EXM03683.1 hypothetical protein FOIG_05373 [Fusarium oxysporum f. sp. cubense tropical race 4 54006]
FoHS2-milR29	evm.model.contig000003.1326	RBQ87700.1 hypothetical protein FVER53263_20384 [Fusarium verticillioides]
FoHS2-milR29	evm.model.contig000008.353	EMT70112.1 hypothetical protein FOC4_g10008556 [Fusarium oxysporum f. sp. cubense race 4]
FoHS2-milR29	evm.model.contig000007.762	EMT74615.1 Alkaline protease 1 [Fusarium oxysporum f. sp. cubense race 4]
FoHS2-milR29	evm.model.contig000004.913	XP_018245059.1 replication factor A2 [Fusarium oxysporum f. sp. lycopersici 4287]
FoHS2-milR29	evm.model.contig000001.2563	EXM07111.1 hypothetical protein FOIG_03678 [Fusarium oxysporum f. sp. cubense tropical race 4 54006]
FoHS2-milR29	evm.model.contig000005.186	EXL94814.1 hypothetical protein FOIG_12637 [Fusarium oxysporum f. sp. cubense tropical race 4 54006]
FoHS2-milR29	evm.model.contig000003.326	RKK99724.1 hypothetical protein BFJ71_g5973 [Fusarium oxysporum]
FoHS2-milR29	evm.model.contig000004.1120	EMT60675.1 hypothetical protein FOC4_g10011952 [Fusarium oxysporum f. sp. cubense race 4]
FoHS2-milR29	evm.model.contig000003.327	ENH64218.1 3-isopropylmalate dehydrogenase, partial [Fusarium oxysporum f. sp. cubense race 1]
FoHS2-milR29	evm.model.contig000005.538	XP_018237345.1 hypothetical protein FOXG_03300 [Fusarium oxysporum f. sp. lycopersici 4287]
FoHS2-milR29	evm.model.contig000002.189	EMT64709.1 Septation initiation network scaffold protein cdc11 [Fusarium oxysporum f. sp. cubense race 4]
FoHS2-milR29	evm.model.contig000001.2549	XP_018243441.1 hypothetical protein FOXG_07703 [Fusarium oxysporum f. sp. lycopersici 4287]
FoHS2-milR29	evm.model.contig000006.497	EMT62379.1 Putative RNA polymerase II transcription factor B subunit 1 [Fusarium oxysporum f. sp. cubense race 4]
FoHS2-milR29	evm.model.contig000007.68	EWZ78946.1 hypothetical protein FOWG_16888 [Fusarium oxysporum f. sp. lycopersici MN25]
FoHS2-milR29	evm.model.contig000009.412	XP_018247163.1 hypothetical protein FOXG_09760 [Fusarium oxysporum f. sp. lycopersici 4287]
FoHS2-milR29	evm.model.contig000004.541	XP_018241917.1 branched-chain amino acid aminotransferase [Fusarium oxysporum f. sp. lycopersici 4287]
FoHS2-milR29	evm.model.contig000001.818	EMT63403.1 hypothetical protein FOC4_g10013628 [Fusarium oxysporum f. sp. cubense race 4]
FoHS2-milR29	evm.model.contig000004.1258	EMT60812.1 Sporulation-specific protein SPO7 [Fusarium oxysporum f. sp. cubense race 4]
FoHS2-milR29	evm.model.contig000007.335	XP_018252520.1 hypothetical protein FOXG_13329 [Fusarium oxysporum f. sp. lycopersici 4287]
FoHS2-milR29	evm.model.contig000003.125	EMT64375.1 Xylosidase/arabinosidase [Fusarium oxysporum f. sp. cubense race 4]
FoHS2-milR29	evm.model.contig000009.416	EGU83120.1 hypothetical protein FOXB_06381 [Fusarium oxysporum Fo5176]
FoHS2-milR29	evm.model.contig000008.592	EXM01037.1 hypothetical protein FOIG_07878 [Fusarium oxysporum f. sp. cubense tropical race 4 54006]
FoHS2-milR29	evm.model.contig000003.1340	CVL07130.1 uncharacterized protein FMAN_15279 [Fusarium mangiferae]
FoHS2-milR29	evm.model.contig000001.1427	EXM02056.1 hypothetical protein FOIG_06369 [Fusarium oxysporum f. sp. cubense tropical race 4 54006]
FoHS2-milR29	evm.model.contig000004.537	EXM02951.1 hypothetical protein FOIG_05901 [Fusarium oxysporum f. sp. cubense tropical race 4 54006]
FoHS2-milR29	evm.model.contig000004.244	EXM03461.1 hypothetical protein FOIG_06263 [Fusarium oxysporum f. sp. cubense tropical race 4 54006]
FoHS2-milR29	evm.model.contig000005.701	XP_018745112.1 60S ribosomal protein L24 [Fusarium verticillioides 7600]
FoHS2-milR29	evm.model.contig000006.568	EMT62477.1 hypothetical protein FOC4_g10006093 [Fusarium oxysporum f. sp. cubense race 4]
FoHS2-milR29	evm.model.contig000004.893	PCD44006.1 hypothetical protein AU210_003088 [Fusarium oxysporum f. sp. radicis-cucumerinum]
FoHS2-milR29	evm.model.contig000005.705	XP_018236988.1 type II pantothenate kinase [Fusarium oxysporum f. sp. lycopersici 4287]
FoHS2-milR29	evm.model.contig000007.596	EMT71954.1 Dihydrolipoyllysine-residue acetyltransferase component of acetoin cleaving system [Fusarium oxysporum f. sp. cubense race 4]
FoHS2-milR29	evm.model.contig000010.505	EMT68882.1 hypothetical protein FOC4_g10004975 [Fusarium oxysporum f. sp. cubense race 4]
FoHS2-milR29	evm.model.contig000004.527	EXM02965.1 hypothetical protein FOIG_05912 [Fusarium oxysporum f. sp. cubense tropical race 4 54006]
FoHS2-milR29	evm.model.contig000009.28	EXL99352.1 hypothetical protein FOIG_08403 [Fusarium oxysporum f. sp. cubense tropical race 4 54006]
FoHS2-milR29	evm.model.contig000005.58	EXL94624.1 hypothetical protein FOIG_12473 [Fusarium oxysporum f. sp. cubense tropical race 4 54006]
FoHS2-milR29	evm.model.contig000007.333	EMT67510.1 hypothetical protein FOC4_g10005604 [Fusarium oxysporum f. sp. cubense race 4]
FoHS2-milR29	evm.model.contig000011.75	CVK85600.1 uncharacterized protein FMAN_06793 [Fusarium mangiferae]
FoHS2-milR29	evm.model.contig000002.1065	EXM11581.1 hypothetical protein FOIG_01185 [Fusarium oxysporum f. sp. cubense tropical race 4 54006]
FoHS2-milR29	evm.model.contig000003.979	XP_018234404.1 hypothetical protein FOXG_01588 [Fusarium oxysporum f. sp. lycopersici 4287]
FoHS2-milR29	evm.model.contig000003.594	EXL95313.1 hypothetical protein FOIG_12246 [Fusarium oxysporum f. sp. cubense tropical race 4 54006]
FoHS2-milR29	evm.model.contig000012.172	EXA28648.1 amidase [Fusarium oxysporum f. sp. pisi HDV247]
FoHS2-milR29	evm.model.contig000002.1496	XP_009263410.1 hypothetical protein FPSE_12018 [Fusarium pseudograminearum CS3096]
FoHS2-milR29	evm.model.contig000002.140	EMT64772.1 UDP-glucose 4-epimerase [Fusarium oxysporum f. sp. cubense race 4]
FoHS2-milR29	evm.model.contig000003.1005	XP_018234354.1 hypothetical protein FOXG_01563 [Fusarium oxysporum f. sp. lycopersici 4287]
FoHS2-milR29	evm.model.contig000005.767	EXM09053.1 hypothetical protein FOIG_02034 [Fusarium oxysporum f. sp. cubense tropical race 4 54006]
FoHS2-milR29	evm.model.contig000004.516	EXA00408.1 hypothetical protein FOWG_00653 [Fusarium oxysporum f. sp. lycopersici MN25]
FoHS2-milR29	evm.model.contig000003.368	EXM03988.1 pH-response transcription factor [Fusarium oxysporum f. sp. cubense tropical race 4 54006]
FoHS2-milR29	evm.model.contig000012.116	RKK79549.1 hypothetical protein BFJ68_g17804 [Fusarium oxysporum]
FoHS2-milR29	evm.model.contig000009.65	EXL99405.1 hypothetical protein FOIG_08452 [Fusarium oxysporum f. sp. cubense tropical race 4 54006]
FoHS2-milR29	evm.model.contig000009.657	EMT74218.1 hypothetical protein FOC4_g10002699 [Fusarium oxysporum f. sp. cubense race 4]
FoHS2-milR29	evm.model.contig000008.554	EXM01130.1 hypothetical protein FOIG_07921 [Fusarium oxysporum f. sp. cubense tropical race 4 54006]
FoHS2-milR29	evm.model.contig000001.543	EGU80283.1 hypothetical protein FOXB_09210 [Fusarium oxysporum Fo5176]
FoHS2-milR29	evm.model.contig000009.479	EMT71151.1 Aquaporin-1 [Fusarium oxysporum f. sp. cubense race 4]
FoHS2-milR29	evm.model.contig000001.196	XP_018248369.1 40S ribosomal protein S14 [Fusarium oxysporum f. sp. lycopersici 4287]
FoHS2-milR29	evm.model.contig000008.572	EXM01081.1 hypothetical protein FOIG_07901 [Fusarium oxysporum f. sp. cubense tropical race 4 54006]
FoHS2-milR29	evm.model.contig000002.1003	EMT61842.1 hypothetical protein FOC4_g10014914 [Fusarium oxysporum f. sp. cubense race 4]
FoHS2-milR29	evm.model.contig000009.470	EMT71161.1 hypothetical protein FOC4_g10009658 [Fusarium oxysporum f. sp. cubense race 4]
FoHS2-milR29	evm.model.contig000003.1003	EXM07908.1 hypothetical protein FOIG_02817 [Fusarium oxysporum f. sp. cubense tropical race 4 54006]
FoHS2-milR29	evm.model.contig000003.108	RKK71993.1 hypothetical protein BFJ69_g10521 [Fusarium oxysporum]
FoHS2-milR29	evm.model.contig000002.1660	EXM19017.1 hypothetical protein FOTG_12996 [Fusarium oxysporum f. sp. vasinfectum 25433]
FoHS2-milR29	evm.model.contig000004.437	EXM03128.1 hypothetical protein FOIG_06022 [Fusarium oxysporum f. sp. cubense tropical race 4 54006]
FoHS2-milR29	evm.model.contig000005.30	EMT73902.1 hypothetical protein FOC4_g10002940 [Fusarium oxysporum f. sp. cubense race 4]
FoHS2-milR29	evm.model.contig000002.239	XP_018249124.1 hypothetical protein FOXG_11113 [Fusarium oxysporum f. sp. lycopersici 4287]
FoHS2-milR29	evm.model.contig000002.941	EXM11310.1 hypothetical protein FOIG_01047 [Fusarium oxysporum f. sp. cubense tropical race 4 54006]
FoHS2-milR29	evm.model.contig000001.1401	XP_018239282.1 hypothetical protein FOXG_04515 [Fusarium oxysporum f. sp. lycopersici 4287]
FoHS2-milR29	evm.model.contig000010.560	XP_018250508.1 hypothetical protein FOXG_12057 [Fusarium oxysporum f. sp. lycopersici 4287]
FoHS2-milR29	evm.model.contig000004.1043	EMT60583.1 Cell wall protein SED1 [Fusarium oxysporum f. sp. cubense race 4]
FoHS2-milR29	evm.model.contig000001.2087	XP_018759991.1 hypothetical protein FVEG_12151 [Fusarium verticillioides 7600]
FoHS2-milR29	evm.model.contig000003.17	EXL90840.1 hypothetical protein FOIG_15943 [Fusarium oxysporum f. sp. cubense tropical race 4 54006]
FoHS2-milR29	evm.model.contig000003.160	EMT64335.1 hypothetical protein FOC4_g10010831 [Fusarium oxysporum f. sp. cubense race 4]
FoHS2-milR29	evm.model.contig000004.1230	EGU81189.1 hypothetical protein FOXB_08339 [Fusarium oxysporum Fo5176]
FoHS2-milR29	evm.model.contig000007.122	EMT67792.1 hypothetical protein FOC4_g10005901 [Fusarium oxysporum f. sp. cubense race 4]
FoHS2-milR29	evm.model.contig000004.1210	EXL99867.1 hypothetical protein FOIG_08009 [Fusarium oxysporum f. sp. cubense tropical race 4 54006]
FoHS2-milR29	evm.model.contig000001.72	EWY92011.1 hypothetical protein FOYG_08917 [Fusarium oxysporum FOSC 3-a]
FoHS2-milR29	evm.model.contig000009.612	EMT74284.1 hypothetical protein FOC4_g10002767 [Fusarium oxysporum f. sp. cubense race 4]
FoHS2-milR29	evm.model.contig000001.2312	XP_018243840.1 20S proteasome subunit alpha 6 [Fusarium oxysporum f. sp. lycopersici 4287]
FoHS2-milR29	evm.model.contig000004.573	XP_018241975.1 NADH-ubiquinone oxidoreductase 20.8 kDa subunit [Fusarium oxysporum f. sp. lycopersici 4287]
FoHS2-milR29	evm.model.contig000003.1138	EXK99674.1 hypothetical protein FOQG_00124 [Fusarium oxysporum f. sp. raphani 54005]
FoHS2-milR29	evm.model.contig000001.655	XP_018240601.1 hypothetical protein FOXG_05380 [Fusarium oxysporum f. sp. lycopersici 4287]
FoHS2-milR29	evm.model.contig000005.836	EXM08923.1 hypothetical protein FOIG_01950 [Fusarium oxysporum f. sp. cubense tropical race 4 54006]
FoHS2-milR29	evm.model.contig000002.969	CZR34746.1 probable methylmalonate-semialdehyde dehydrogenase (acylating) [Fusarium proliferatum ET1]
FoHS2-milR29	evm.model.contig000004.1185	EXL99916.1 elongation factor G [Fusarium oxysporum f. sp. cubense tropical race 4 54006]
FoHS2-milR29	evm.model.contig000001.2089	XP_018238070.1 rhomboid protein 2 [Fusarium oxysporum f. sp. lycopersici 4287]
FoHS2-milR29	evm.model.contig000004.1186	XP_018245483.1 hypothetical protein FOXG_08604 [Fusarium oxysporum f. sp. lycopersici 4287]
FoHS2-milR29	evm.model.contig000005.164	XP_018256006.1 CMGC/SRPK protein kinase [Fusarium oxysporum f. sp. lycopersici 4287]
FoHS2-milR29	evm.model.contig000003.632	XP_018235099.1 ubiquitin-conjugating enzyme E2 W [Fusarium oxysporum f. sp. lycopersici 4287]
FoHS2-milR29	evm.model.contig000003.388	XP_018235603.1 dolichyl-phosphate mannosyltransferase polypeptide 2, regulatory subunit [Fusarium oxysporum f. sp. lycopersici 4287]
FoHS2-milR29	evm.model.contig000002.1622	EMT61082.1 hypothetical protein FOC4_g10014123 [Fusarium oxysporum f. sp. cubense race 4]
FoHS2-milR29	evm.model.contig000004.576	XP_018241980.1 hypothetical protein FOXG_06247 [Fusarium oxysporum f. sp. lycopersici 4287]
FoHS2-milR29	evm.model.contig000007.655	EMT72035.1 hypothetical protein FOC4_g10003882 [Fusarium oxysporum f. sp. cubense race 4]
FoHS2-milR29	evm.model.contig000001.653	XP_018240603.1 3-oxoacyl-[acyl-carrier protein] reductase [Fusarium oxysporum f. sp. lycopersici 4287]
FoHS2-milR29	evm.model.contig000003.382
FoHS2-milR29	evm.model.contig000002.1637	XP_018233944.1 NADH dehydrogenase [Fusarium oxysporum f. sp. lycopersici 4287]
FoHS2-milR29	evm.model.contig000001.1837	EMT66625.1 High-affinity glucose transporter [Fusarium oxysporum f. sp. cubense race 4]
FoHS2-milR29	evm.model.contig000002.1029	EXM11526.1 hypothetical protein FOIG_01149 [Fusarium oxysporum f. sp. cubense tropical race 4 54006]
FoHS2-milR29	evm.model.contig000006.524	RKL03306.1 hypothetical protein BFJ68_g11587 [Fusarium oxysporum]
FoHS2-milR29	evm.model.contig000001.2080	XP_023429552.1 related to LCB1-serine C-palmitoyltransferase subunit [Fusarium fujikuroi IMI 58289]
FoHS2-milR29	evm.model.contig000011.194	EXA30641.1 hypothetical protein FOVG_17975 [Fusarium oxysporum f. sp. pisi HDV247]
FoHS2-milR29	evm.model.contig000014.14
FoHS2-milR29	evm.model.contig000008.701	RKL32997.1 hypothetical protein BFJ70_g8866 [Fusarium oxysporum]
FoHS2-milR29	evm.model.contig000012.51	EXL39327.1 hypothetical protein FOCG_18059 [Fusarium oxysporum f. sp. radicis-lycopersici 26381]
FoHS2-milR29	evm.model.contig000001.2257	XP_018243920.1 hypothetical protein FOXG_08017 [Fusarium oxysporum f. sp. lycopersici 4287]
FoHS2-milR29	evm.model.contig000002.739	XP_018232162.1 ATP synthase subunit alpha, mitochondrial [Fusarium oxysporum f. sp. lycopersici 4287]
FoHS2-milR29	evm.model.contig000006.726	EMT62671.1 Protein arg-6, mitochondrial [Fusarium oxysporum f. sp. cubense race 4]
FoHS2-milR29	evm.model.contig000003.1208	EXM07564.1 hypothetical protein FOIG_02564 [Fusarium oxysporum f. sp. cubense tropical race 4 54006]
FoHS2-milR29	evm.model.contig000002.52	EMT64885.1 Choline transport protein [Fusarium oxysporum f. sp. cubense race 4]
FoHS2-milR29	evm.model.contig000002.921	EXM11244.1 hypothetical protein FOIG_01020 [Fusarium oxysporum f. sp. cubense tropical race 4 54006]
FoHS2-milR29	evm.model.contig000001.2255	XP_018243922.1 30S ribosomal protein S10e [Fusarium oxysporum f. sp. lycopersici 4287]
FoHS2-milR29	evm.model.contig000009.559	EMT71052.1 hypothetical protein FOC4_g10009531 [Fusarium oxysporum f. sp. cubense race 4]
FoHS2-milR29	evm.model.contig000001.54	EXK77651.1 ent-kaurene oxidase [Fusarium oxysporum f. sp. raphani 54005]
FoHS2-milR29	evm.model.contig000003.53	RKK23037.1 hypothetical protein BFJ65_g5616 [Fusarium oxysporum f. sp. cepae]
FoHS2-milR29	evm.model.contig000003.461	XP_018235473.1 hypothetical protein FOXG_02130 [Fusarium oxysporum f. sp. lycopersici 4287]
FoHS2-milR29	evm.model.contig000008.252	XP_018246251.1 methionyl-tRNA synthetase [Fusarium oxysporum f. sp. lycopersici 4287]
FoHS2-milR29	evm.model.contig000004.1396	RKL17468.1 hypothetical protein BFJ70_g14649 [Fusarium oxysporum]
FoHS2-milR29	evm.model.contig000004.550	ENH73932.1 Putative 4-hydroxy-2-oxoglutarate aldolase, mitochondrial [Fusarium oxysporum f. sp. cubense race 1]
FoHS2-milR29	evm.model.contig000001.1647	ENH63047.1 hypothetical protein FOC1_g10006660 [Fusarium oxysporum f. sp. cubense race 1]
FoHS2-milR29	evm.model.contig000003.55	XP_018236191.1 hypothetical protein FOXG_02567 [Fusarium oxysporum f. sp. lycopersici 4287]
FoHS2-milR29	evm.model.contig000002.54	XP_018248810.1 hypothetical protein FOXG_10892 [Fusarium oxysporum f. sp. lycopersici 4287]
FoHS2-milR29	evm.model.contig000009.495	XP_018247033.1 oxidoreductase [Fusarium oxysporum f. sp. lycopersici 4287]
FoHS2-milR29	evm.model.contig000001.1783	XP_018238591.1 NADH dehydrogenase (ubiquinone) 1 alpha/beta subcomplex 1 [Fusarium oxysporum f. sp. lycopersici 4287]
FoHS2-milR29	evm.model.contig000010.668	EMT74369.1 D-amino acid dehydrogenase small subunit [Fusarium oxysporum f. sp. cubense race 4]
FoHS2-milR29	evm.model.contig000003.59	EWZ43497.1 hypothetical protein FOZG_04592 [Fusarium oxysporum Fo47]
FoHS2-milR29	evm.model.contig000006.722	EXL96429.1 hypothetical protein FOIG_11382 [Fusarium oxysporum f. sp. cubense tropical race 4 54006]
FoHS2-milR29	evm.model.contig000001.2354	EMT68424.1 Protein phosphatase 2C like protein 4 [Fusarium oxysporum f. sp. cubense race 4]
FoHS2-milR29	evm.model.contig000001.1067	EMT63130.1 hypothetical protein FOC4_g10013338 [Fusarium oxysporum f. sp. cubense race 4]
FoHS2-milR29	evm.model.contig000002.1165	XP_018233057.1 ATP synthase F1, delta subunit [Fusarium oxysporum f. sp. lycopersici 4287]
FoHS2-milR29	evm.model.contig000002.1081	EXA52537.1 hypothetical protein FOVG_00787 [Fusarium oxysporum f. sp. pisi HDV247]
FoHS2-milR29	evm.model.contig000008.286	EXM04826.1 hypothetical protein FOIG_04995 [Fusarium oxysporum f. sp. cubense tropical race 4 54006]
FoHS2-milR29	evm.model.contig000001.416	EMT70910.1 hypothetical protein FOC4_g10009384 [Fusarium oxysporum f. sp. cubense race 4]
FoHS2-milR29	evm.model.contig000009.576	XP_018246899.1 hypothetical protein FOXG_09561 [Fusarium oxysporum f. sp. lycopersici 4287]
FoHS2-milR29	evm.model.contig000001.1660	ENH63059.1 hypothetical protein FOC1_g10006672 [Fusarium oxysporum f. sp. cubense race 1]
FoHS2-milR29	evm.model.contig000006.145	EMT65713.1 hypothetical protein FOC4_g10007823 [Fusarium oxysporum f. sp. cubense race 4]
FoHS2-milR29	evm.model.contig000001.1061	EWY90120.1 hypothetical protein FOYG_07735 [Fusarium oxysporum FOSC 3-a]
FoHS2-milR29	evm.model.contig000002.716	XP_018232114.1 hypothetical protein FOXG_00284 [Fusarium oxysporum f. sp. lycopersici 4287]
FoHS2-milR29	evm.model.contig000003.1264	EXA51152.1 alpha-N-arabinofuranosidase [Fusarium oxysporum f. sp. pisi HDV247]
FoHS2-milR29	evm.model.contig000004.1032
FoHS2-milR29	evm.model.contig000012.33	RKK92051.1 hypothetical protein BFJ68_g16032 [Fusarium oxysporum]
FoHS2-milR29	evm.model.contig000002.1168	EXK48699.1 hypothetical protein FOMG_01516 [Fusarium oxysporum f. sp. melonis 26406]
FoHS2-milR29	evm.model.contig000004.33	EGU73513.1 hypothetical protein FOXB_15976 [Fusarium oxysporum Fo5176]
FoHS2-milR29	evm.model.contig000002.719	EMT62199.1 Phenylalanyl-tRNA synthetase alpha chain [Fusarium oxysporum f. sp. cubense race 4]
FoHS2-milR29	evm.model.contig000002.129	EXM09705.1 hypothetical protein FOIG_00050 [Fusarium oxysporum f. sp. cubense tropical race 4 54006]
FoHS2-milR29	evm.model.contig000002.1372	EMT61393.1 40S ribosomal protein S11-B [Fusarium oxysporum f. sp. cubense race 4]
FoHS2-milR29	evm.model.contig000006.209	EXM05415.1 hypothetical protein FOIG_04012 [Fusarium oxysporum f. sp. cubense tropical race 4 54006]
FoHS2-milR29	evm.model.contig000009.575	EMT71031.1 Isotrichodermin C-15 hydroxylase [Fusarium oxysporum f. sp. cubense race 4]
FoHS2-milR29	evm.model.contig000003.822	XP_018234702.1 hypothetical protein FOXG_01748 [Fusarium oxysporum f. sp. lycopersici 4287]
FoHS2-milR29	evm.model.contig000003.678	XP_018234996.1 60S ribosomal protein L10a [Fusarium oxysporum f. sp. lycopersici 4287]
FoHS2-milR29	evm.model.contig000008.721	XP_018251224.1 alcohol dehydrogenase 1 [Fusarium oxysporum f. sp. lycopersici 4287]
FoHS2-milR29	evm.model.contig000005.115	EMT73783.1 Unsaturated rhamnogalacturonyl hydrolase yteR [Fusarium oxysporum f. sp. cubense race 4]
FoHS2-milR29	evm.model.contig000001.1605	XP_018238907.1 ubiquitin carboxyl-terminal hydrolase L5 [Fusarium oxysporum f. sp. lycopersici 4287]
FoHS2-milR29	evm.model.contig000009.510	EMT71115.1 hypothetical protein FOC4_g10009606 [Fusarium oxysporum f. sp. cubense race 4]
FoHS2-milR29	evm.model.contig000008.37	XP_018245905.1 hypothetical protein FOXG_08908 [Fusarium oxysporum f. sp. lycopersici 4287]
FoHS2-milR29	evm.model.contig000006.763	XP_018252908.1 MFS transporter, SP family, general alpha glucoside:H+ symporter [Fusarium oxysporum f. sp. lycopersici 4287]
FoHS2-milR29	evm.model.contig000004.1014	ENH69059.1 hypothetical protein FOC1_g10010235 [Fusarium oxysporum f. sp. cubense race 1]
FoHS2-milR29	evm.model.contig000014.59	RKL16704.1 hypothetical protein BFJ70_g14913 [Fusarium oxysporum]
FoHS2-milR29	evm.model.contig000004.594	EXM02849.1 hypothetical protein FOIG_05834 [Fusarium oxysporum f. sp. cubense tropical race 4 54006]
FoHS2-milR29	evm.model.contig000003.245	EXK88565.1 hypothetical protein FOQG_08363 [Fusarium oxysporum f. sp. raphani 54005]
FoHS2-milR29	evm.model.contig000006.935	EWZ29284.1 hypothetical protein FOZG_17150 [Fusarium oxysporum Fo47]
FoHS2-milR29	evm.model.contig000002.530	EWY94689.1 hypothetical protein FOYG_07305 [Fusarium oxysporum FOSC 3-a]
FoHS2-milR29	evm.model.contig000010.317	RKK74971.1 hypothetical protein BFJ69_g8087 [Fusarium oxysporum]
FoHS2-milR29	evm.model.contig000004.11	EMT72407.1 PXMP2/4 family protein 3 [Fusarium oxysporum f. sp. cubense race 4]
FoHS2-milR29	evm.model.contig000007.222	ENH63700.1 Oxalate decarboxylase oxdC [Fusarium oxysporum f. sp. cubense race 1]
FoHS2-milR29	evm.model.contig000002.13	EXL90270.1 hypothetical protein FOIG_16478 [Fusarium oxysporum f. sp. cubense tropical race 4 54006]
FoHS2-milR29	evm.model.contig000011.94	SCV42439.1 uncharacterized protein FFFS_06583 [Fusarium fujikuroi]
FoHS2-milR29	evm.model.contig000001.633	EMT63622.1 Putative pectate lyase F [Fusarium oxysporum f. sp. cubense race 4]
FoHS2-milR29	evm.model.contig000005.397	EXL94101.1 hypothetical protein FOIG_13012 [Fusarium oxysporum f. sp. cubense tropical race 4 54006]
FoHS2-milR29	evm.model.contig000004.1018	EMT60554.1 DNA damage-binding protein 1a [Fusarium oxysporum f. sp. cubense race 4]
FoHS2-milR29	evm.model.contig000005.254	EXL95503.1 hypothetical protein FOIG_12007 [Fusarium oxysporum f. sp. cubense tropical race 4 54006]
FoHS2-milR29	evm.model.contig000006.896	RKK92185.1 hypothetical protein BFJ68_g15964 [Fusarium oxysporum]
FoHS2-milR29	evm.model.contig000002.1122	EGU79907.1 hypothetical protein FOXB_09582 [Fusarium oxysporum Fo5176]
FoHS2-milR29	evm.model.contig000003.227	-
FoHS2-milR29	evm.model.contig000004.417	EXL77478.1 hypothetical protein FOPG_08042 [Fusarium oxysporum f. sp. conglutinans race 2 54008]
FoHS2-milR29	evm.model.contig000008.11	RKK15142.1 hypothetical protein BFJ65_g11684 [Fusarium oxysporum f. sp. cepae]
FoHS2-milR29	evm.model.contig000002.323	XP_018249266.1 phospho-2-dehydro-3-deoxyheptonate aldolase [Fusarium oxysporum f. sp. lycopersici 4287]
FoHS2-milR29	evm.model.contig000001.936	EXL98423.1 hypothetical protein FOIG_09226 [Fusarium oxysporum f. sp. cubense tropical race 4 54006]
FoHS2-milR29	evm.model.contig000010.359	EMT69062.1 hypothetical protein FOC4_g10005161 [Fusarium oxysporum f. sp. cubense race 4]
FoHS2-milR29	evm.model.contig000007.444	EMT67362.1 hypothetical protein FOC4_g10005451 [Fusarium oxysporum f. sp. cubense race 4]
FoHS2-milR29	evm.model.contig000006.408	EXM05776.1 hypothetical protein FOIG_04264 [Fusarium oxysporum f. sp. cubense tropical race 4 54006]
FoHS2-milR29	evm.model.contig000009.759	EWZ29884.1 hypothetical protein FOZG_16741 [Fusarium oxysporum Fo47]
FoHS2-milR29	evm.model.contig000009.714	EXM14378.1 hypothetical protein FOTG_17228 [Fusarium oxysporum f. sp. vasinfectum 25433]
FoHS2-milR29	evm.model.contig000001.331	EMT70812.1 hypothetical protein FOC4_g10009283 [Fusarium oxysporum f. sp. cubense race 4]
FoHS2-milR29	evm.model.contig000002.690	XP_018232072.1 protein arginine N-methyltransferase 1 [Fusarium oxysporum f. sp. lycopersici 4287]
FoHS2-milR29	evm.model.contig000002.32	RKK85132.1 hypothetical protein BFJ69_g1833 [Fusarium oxysporum]
FoHS2-milR29	evm.model.contig000009.752	EWY84231.1 hypothetical protein FOYG_13991 [Fusarium oxysporum FOSC 3-a]
FoHS2-milR29	evm.model.contig000006.24	EWZ36255.1 hypothetical protein FOZG_11990 [Fusarium oxysporum Fo47]
FoHS2-milR29	evm.model.contig000007.202
FoHS2-milR29	evm.model.contig000003.808	XP_018234736.1 hypothetical protein FOXG_01763 [Fusarium oxysporum f. sp. lycopersici 4287]
FoHS2-milR29	evm.model.contig000004.335	XP_018241549.1 protein transporter sec-13 [Fusarium oxysporum f. sp. lycopersici 4287]
FoHS2-milR29	evm.model.contig000007.204	RKK74560.1 hypothetical protein BFJ69_g8472 [Fusarium oxysporum]
FoHS2-milR29	evm.model.contig000008.767	EXM00698.1 hypothetical protein FOIG_07652 [Fusarium oxysporum f. sp. cubense tropical race 4 54006]
FoHS2-milR29	evm.model.contig000010.606	EXL97595.1 hypothetical protein FOIG_09920 [Fusarium oxysporum f. sp. cubense tropical race 4 54006]
FoHS2-milR29	evm.model.contig000007.205	EMT67667.1 hypothetical protein FOC4_g10005774 [Fusarium oxysporum f. sp. cubense race 4]
FoHS2-milR29	evm.model.contig000004.330	ENH69631.1 Protein kinase kin1 [Fusarium oxysporum f. sp. cubense race 1]
FoHS2-milR29	evm.model.contig000001.1556	XP_018239011.1 glutathione S-transferase [Fusarium oxysporum f. sp. lycopersici 4287]
FoHS2-milR29	evm.model.contig000005.1014	EXK33561.1 hypothetical protein FOMG_10830 [Fusarium oxysporum f. sp. melonis 26406]
FoHS2-milR29	evm.model.contig000004.331	EXM03309.1 hypothetical protein FOIG_06159 [Fusarium oxysporum f. sp. cubense tropical race 4 54006]
FoHS2-milR29	evm.model.contig000015.4	RKK78402.1 hypothetical protein BFJ71_g16498 [Fusarium oxysporum]
FoHS2-milR29	evm.model.contig000002.1107	EMT61720.1 Acyl-CoA dehydrogenase family member 10 [Fusarium oxysporum f. sp. cubense race 4]
FoHS2-milR29	evm.model.contig000004.651	EXL94369.1 hypothetical protein FOIG_12920 [Fusarium oxysporum f. sp. cubense tropical race 4 54006]
FoHS2-milR29	evm.model.contig000004.1056	EGU85694.1 hypothetical protein FOXB_03840 [Fusarium oxysporum Fo5176]
FoHS2-milR29	evm.model.contig000002.820	EXK88007.1 nucleolin [Fusarium oxysporum f. sp. raphani 54005]
FoHS2-milR29	evm.model.contig000006.49	EMT65597.1 hypothetical protein FOC4_g10007700 [Fusarium oxysporum f. sp. cubense race 4]
FoHS2-milR29	evm.model.contig000003.826	EMT65302.1 hypothetical protein FOC4_g10011284 [Fusarium oxysporum f. sp. cubense race 4]
FoHS2-milR29	evm.model.contig000003.754	XP_018234829.1 hypothetical protein FOXG_01816 [Fusarium oxysporum f. sp. lycopersici 4287]
FoHS2-milR29	evm.model.contig000010.375	EMT69043.1 Glutamyl endopeptidase [Fusarium oxysporum f. sp. cubense race 4]
FoHS2-milR29	evm.model.contig000004.1053	XP_018245316.1 cell cycle arrest protein BUB3 [Fusarium oxysporum f. sp. lycopersici 4287]
FoHS2-milR29	evm.model.contig000001.1574	EGU81762.1 hypothetical protein FOXB_07717 [Fusarium oxysporum Fo5176]
FoHS2-milR29	evm.model.contig000002.738	XP_018232160.1 60S ribosomal protein L11 [Fusarium oxysporum f. sp. lycopersici 4287]
FoHS2-milR29	evm.model.contig000007.265	EGU79841.1 hypothetical protein FOXB_09603 [Fusarium oxysporum Fo5176]
FoHS2-milR29	evm.model.contig000004.656	XP_018242137.1 solute carrier family 25, member 46 [Fusarium oxysporum f. sp. lycopersici 4287]
FoHS2-milR29	evm.model.contig000004.50	EWZ43297.1 hypothetical protein FOZG_08000 [Fusarium oxysporum Fo47]
FoHS2-milR29	evm.model.contig000009.276	EXL99724.1 hypothetical protein FOIG_08743 [Fusarium oxysporum f. sp. cubense tropical race 4 54006]
FoHS2-milR29	evm.model.contig000002.823	EMT62069.1 Verprolin [Fusarium oxysporum f. sp. cubense race 4]
FoHS2-milR29	evm.model.contig000002.672	EMT62250.1 hypothetical protein FOC4_g10015337 [Fusarium oxysporum f. sp. cubense race 4]
FoHS2-milR29	evm.model.contig000003.820	XP_018234713.1 acylpyruvate hydrolase [Fusarium oxysporum f. sp. lycopersici 4287]
FoHS2-milR29	evm.model.contig000004.1058	EGU85696.1 hypothetical protein FOXB_03842 [Fusarium oxysporum Fo5176]
FoHS2-milR29	evm.model.contig000001.759	AFN84617.1 bZIP transcription factor [Fusarium oxysporum f. cubense]
FoHS2-milR29	evm.model.contig000004.350	EXM03282.1 hypothetical protein FOIG_06134 [Fusarium oxysporum f. sp. cubense tropical race 4 54006]
FoHS2-milR29	evm.model.contig000004.655	EXL94361.1 hypothetical protein FOIG_12915 [Fusarium oxysporum f. sp. cubense tropical race 4 54006]
FoHS2-milR29	evm.model.contig000010.149	RKK10175.1 hypothetical protein BFJ65_g15473 [Fusarium oxysporum f. sp. cepae]
FoHS2-milR29	evm.model.contig000004.53	EXA46440.1 2,4-dihydroxyhept-2-ene-1,7-dioic acid aldolase [Fusarium oxysporum f. sp. pisi HDV247]
FoHS2-milR29	evm.model.contig000001.542	EXM01325.1 phospholipase D [Fusarium oxysporum f. sp. cubense tropical race 4 54006]
FoHS2-milR29	evm.model.contig000003.778	EXM08406.1 hypothetical protein FOIG_03079 [Fusarium oxysporum f. sp. cubense tropical race 4 54006]
FoHS2-milR29	evm.model.contig000005.965	SCO86356.1 related to salicylate hydroxylase [Fusarium oxysporum]
FoHS2-milR29	evm.model.contig000007.485	EMT67304.1 hypothetical protein FOC4_g10005383 [Fusarium oxysporum f. sp. cubense race 4]
FoHS2-milR29	evm.model.contig000005.155	EMT74514.1 hypothetical protein FOC4_g10001021 [Fusarium oxysporum f. sp. cubense race 4]
FoHS2-milR29	evm.model.contig000009.701	EXL92120.1 hypothetical protein FOIG_14786 [Fusarium oxysporum f. sp. cubense tropical race 4 54006]
FoHS2-milR29	evm.model.contig000002.561	XP_018231764.1 hypothetical protein FOXG_00115 [Fusarium oxysporum f. sp. lycopersici 4287]
FoHS2-milR29	evm.model.contig000002.1734	EXL93516.1 hypothetical protein FOIG_13649 [Fusarium oxysporum f. sp. cubense tropical race 4 54006]
FoHS2-milR29	evm.model.contig000006.782	EXL96326.1 hypothetical protein FOIG_11288 [Fusarium oxysporum f. sp. cubense tropical race 4 54006]
FoHS2-milR29	evm.model.contig000013.19	RSM09727.1 hypothetical protein CDV31_007567 [Fusarium ambrosium]
FoHS2-milR29	evm.model.contig000004.986	XP_018245186.1 hypothetical protein FOXG_08422 [Fusarium oxysporum f. sp. lycopersici 4287]
FoHS2-milR29	evm.model.contig000007.243	EXL97343.1 phospholipase C [Fusarium oxysporum f. sp. cubense tropical race 4 54006]
FoHS2-milR29	evm.model.contig000001.629	XP_018240678.1 hypothetical protein FOXG_05413 [Fusarium oxysporum f. sp. lycopersici 4287]
FoHS2-milR29	evm.model.contig000005.583	EXM09428.1 hypothetical protein FOIG_02257 [Fusarium oxysporum f. sp. cubense tropical race 4 54006]
FoHS2-milR29	evm.model.contig000002.454	EXL46637.1 hypothetical protein FOCG_12475 [Fusarium oxysporum f. sp. radicis-lycopersici 26381]
FoHS2-milR29	evm.model.contig000002.1737	XP_018234056.1 hypothetical protein FOXG_01367 [Fusarium oxysporum f. sp. lycopersici 4287]
FoHS2-milR29	evm.model.contig000007.495	EGU86966.1 hypothetical protein FOXB_02514 [Fusarium oxysporum Fo5176]
FoHS2-milR29	evm.model.contig000002.1345	RKK28380.1 hypothetical protein BFJ65_g324 [Fusarium oxysporum f. sp. cepae]
FoHS2-milR29	evm.model.contig000008.855	EXM00558.1 hypothetical protein FOIG_07540 [Fusarium oxysporum f. sp. cubense tropical race 4 54006]
FoHS2-milR29	evm.model.contig000006.233	XP_018249935.1 hypothetical protein FOXG_11605 [Fusarium oxysporum f. sp. lycopersici 4287]
FoHS2-milR29	evm.model.contig000001.960	XP_018240004.1 hypothetical protein FOXG_05041 [Fusarium oxysporum f. sp. lycopersici 4287]
FoHS2-milR29	evm.model.contig000005.580	EWY88609.1 hypothetical protein FOYG_09732 [Fusarium oxysporum FOSC 3-a]
FoHS2-milR29	evm.model.contig000001.734	EMT63500.1 Protein OPY2 [Fusarium oxysporum f. sp. cubense race 4]
FoHS2-milR29	evm.model.contig000010.647	RBQ85590.1 hypothetical protein FVER53263_10536 [Fusarium verticillioides]
FoHS2-milR29	evm.model.contig000001.1688	XP_018238768.1 hypothetical protein FOXG_18767 [Fusarium oxysporum f. sp. lycopersici 4287]
FoHS2-milR29	evm.model.contig000009.339	EWY99435.1 hypothetical protein FOYG_03480 [Fusarium oxysporum FOSC 3-a]
FoHS2-milR29	evm.model.contig000009.11	EMT71744.1 hypothetical protein FOC4_g10010261 [Fusarium oxysporum f. sp. cubense race 4]
FoHS2-milR29	evm.model.contig000008.625	EXM00980.1 DNA replication regulator SLD2 [Fusarium oxysporum f. sp. cubense tropical race 4 54006]
FoHS2-milR29	evm.model.contig000007.532	EXL96185.1 hypothetical protein FOIG_11732 [Fusarium oxysporum f. sp. cubense tropical race 4 54006]
FoHS2-milR29	evm.model.contig000006.816	EXL96280.1 hypothetical protein FOIG_11243 [Fusarium oxysporum f. sp. cubense tropical race 4 54006]
FoHS2-milR29	evm.model.contig000003.528	EMT63903.1 Transcription factor TFIIIB component B'' [Fusarium oxysporum f. sp. cubense race 4]
FoHS2-milR29	evm.model.contig000006.85	PCD29505.1 hypothetical protein AU210_012041 [Fusarium oxysporum f. sp. radicis-cucumerinum]
FoHS2-milR29	evm.model.contig000005.656	EXM09305.1 hypothetical protein FOIG_02174 [Fusarium oxysporum f. sp. cubense tropical race 4 54006]
FoHS2-milR29	evm.model.contig000010.336	EMT69095.1 Sedoheptulose-1,7-bisphosphatase, chloroplastic [Fusarium oxysporum f. sp. cubense race 4]
FoHS2-milR29	evm.model.contig000001.1687	ENH63086.1 hypothetical protein FOC1_g10006699 [Fusarium oxysporum f. sp. cubense race 1]
FoHS2-milR29	evm.model.contig000001.1309	EMT69753.1 hypothetical protein FOC4_g10000878 [Fusarium oxysporum f. sp. cubense race 4]
FoHS2-milR29	evm.model.contig000006.137	RKK80177.1 hypothetical protein BFJ69_g4367 [Fusarium oxysporum]
FoHS2-milR29	evm.model.contig000001.2481	EXM06954.1 DNA polymerase epsilon subunit 1 [Fusarium oxysporum f. sp. cubense tropical race 4 54006]
FoHS2-milR29	evm.model.contig000004.613	EXM02820.1 hypothetical protein FOIG_05810 [Fusarium oxysporum f. sp. cubense tropical race 4 54006]
FoHS2-milR29	evm.model.contig000006.789	-
FoHS2-milR29	evm.model.contig000006.645	EXM06197.1 hypothetical protein FOIG_04567 [Fusarium oxysporum f. sp. cubense tropical race 4 54006]
FoHS2-milR29	evm.model.contig000004.255	XP_018241397.1 hypothetical protein FOXG_05882 [Fusarium oxysporum f. sp. lycopersici 4287]
FoHS2-milR29	evm.model.contig000006.819	EXK34534.1 hypothetical protein FOMG_09923 [Fusarium oxysporum f. sp. melonis 26406]
FoHS2-milR29	evm.model.contig000011.233	XP_016621129.1 hypothetical protein Z519_04436 [Cladophialophora bantiana CBS 173.52]
FoHS2-milR29	evm.model.contig000006.815	EWZ30249.1 hypothetical protein FOZG_16414 [Fusarium oxysporum Fo47]
FoHS2-milR29	evm.model.contig000009.103	RKK67531.1 hypothetical protein BFJ69_g14434 [Fusarium oxysporum]
FoHS2-milR29	evm.model.contig000011.230	EXK77777.1 oxidoreductase [Fusarium oxysporum f. sp. raphani 54005]
FoHS2-milR29	evm.model.contig000007.718	EMT72132.1 6-hydroxy-D-nicotine oxidase [Fusarium oxysporum f. sp. cubense race 4]
FoHS2-milR29	evm.model.contig000002.344	XP_018249300.1 40S ribosomal protein S2 [Fusarium oxysporum f. sp. lycopersici 4287]
FoHS2-milR29	evm.model.contig000008.631	EXK92962.1 hypothetical protein FOQG_05206 [Fusarium oxysporum f. sp. raphani 54005]
FoHS2-milR29	evm.model.contig000005.652	XP_018237121.1 F-actin-capping protein subunit alpha [Fusarium oxysporum f. sp. lycopersici 4287]
FoHS2-milR29	evm.model.contig000006.343	XP_018249695.1 uracil phosphoribosyltransferase [Fusarium oxysporum f. sp. lycopersici 4287]
FoHS2-milR29	evm.model.contig000005.332	RKK17045.1 hypothetical protein BFJ65_g10592 [Fusarium oxysporum f. sp. cepae]
FoHS2-milR29	evm.model.contig000014.8	RKL10760.1 hypothetical protein BFJ70_g16483 [Fusarium oxysporum]
FoHS2-milR29	evm.model.contig000006.274	EMT65882.1 hypothetical protein FOC4_g10007997 [Fusarium oxysporum f. sp. cubense race 4]
FoHS2-milR29	evm.model.contig000006.273	EMT65880.1 Acetolactate synthase catalytic subunit, mitochondrial [Fusarium oxysporum f. sp. cubense race 4]
FoHS2-milR29	evm.model.contig000008.607	RKK14611.1 Aspartate aminotransferase [Fusarium oxysporum f. sp. cepae]
FoHS2-milR29	evm.model.contig000003.509	XP_018235382.1 succinate-semialdehyde dehydrogenase [Fusarium oxysporum f. sp. lycopersici 4287]
FoHS2-milR29	evm.model.contig000005.1008	XP_018236460.1 benzoate 4-monooxygenase [Fusarium oxysporum f. sp. lycopersici 4287]
FoHS2-milR29	evm.model.contig000001.1533	KLO98636.1 Uncharacterized protein Y057_4116 [Fusarium fujikuroi]
FoHS2-milR29	evm.model.contig000001.866	XP_023430489.1 probable NADH-ubiquinone oxidoreductase 24 kDa subunit, mitochondrial precursor [Fusarium fujikuroi IMI 58289]
FoHS2-milR29	evm.model.contig000009.791	EGU88507.1 hypothetical protein FOXB_00997 [Fusarium oxysporum Fo5176]
FoHS2-milR29	evm.model.contig000004.1174	RKK82529.1 hypothetical protein BFJ69_g3106 [Fusarium oxysporum]
FoHS2-milR29	evm.model.contig000008.756	EMT73296.1 Arylesterase [Fusarium oxysporum f. sp. cubense race 4]
FoHS2-milR29	evm.model.contig000001.28	EMT70424.1 1-aminocyclopropane-1-carboxylate oxidase [Fusarium oxysporum f. sp. cubense race 4]
FoHS2-milR29	evm.model.contig000006.874	EXK27457.1 methyltransferase [Fusarium oxysporum f. sp. melonis 26406]
FoHS2-milR29	evm.model.contig000001.2537	-
FoHS2-milR29	evm.model.contig000015.111	-
FoHS2-milR29	evm.model.contig000013.55	RKL16714.1 hypothetical protein BFJ70_g14923 [Fusarium oxysporum]
FoHS2-milR29	evm.model.contig000008.467	EGU80368.1 hypothetical protein FOXB_09116 [Fusarium oxysporum Fo5176]
FoHS2-milR29	evm.model.contig000004.395	EXM03206.1 hypothetical protein FOIG_06075 [Fusarium oxysporum f. sp. cubense tropical race 4 54006]
FoHS2-milR29	evm.model.contig000001.1491	EXM02168.1 hypothetical protein FOIG_06458 [Fusarium oxysporum f. sp. cubense tropical race 4 54006]
FoHS2-milR29	evm.model.contig000003.192	EMT64293.1 Signal recognition particle receptor subunit beta [Fusarium oxysporum f. sp. cubense race 4]
FoHS2-milR29	evm.model.contig000006.275	EMT65886.1 hypothetical protein FOC4_g10008001 [Fusarium oxysporum f. sp. cubense race 4]
FoHS2-milR29	evm.model.contig000015.32	RKK90302.1 Caffeine resistance protein 5 [Fusarium oxysporum]
FoHS2-milR29	evm.model.contig000010.183	EGU78859.1 hypothetical protein FOXB_10629 [Fusarium oxysporum Fo5176]
FoHS2-milR29	evm.model.contig000001.848	EXM01950.1 nitrilase [Fusarium oxysporum f. sp. cubense tropical race 4 54006]
FoHS2-milR29	evm.model.contig000005.310	EXL95591.1 hypothetical protein FOIG_12078 [Fusarium oxysporum f. sp. cubense tropical race 4 54006]
FoHS2-milR29	evm.model.contig000005.274	XP_018237853.1 sulfate adenylyltransferase [Fusarium oxysporum f. sp. lycopersici 4287]
FoHS2-milR29	evm.model.contig000012.180	RKL16704.1 hypothetical protein BFJ70_g14913 [Fusarium oxysporum]
FoHS2-milR29	evm.model.contig000007.342	EXL95904.1 hypothetical protein FOIG_11449 [Fusarium oxysporum f. sp. cubense tropical race 4 54006]
FoHS2-milR29	evm.model.contig000003.1094	EMT64993.1 hypothetical protein FOC4_g10010967 [Fusarium oxysporum f. sp. cubense race 4]
FoHS2-milR29	evm.model.contig000001.1053	EMT63154.1 Putative lysine N-acyltransferase C17G9.06c [Fusarium oxysporum f. sp. cubense race 4]
FoHS2-milR29	evm.model.contig000003.310	XP_018235763.1 hypothetical protein FOXG_02285 [Fusarium oxysporum f. sp. lycopersici 4287]
FoHS2-milR29	evm.model.contig000009.808	ENH68907.1 Putative inactive purple acid phosphatase 16 [Fusarium oxysporum f. sp. cubense race 1]
FoHS2-milR29	evm.model.contig000004.924	XP_018245083.1 hypothetical protein FOXG_08355 [Fusarium oxysporum f. sp. lycopersici 4287]
FoHS2-milR29	evm.model.contig000009.378	EMT71281.1 hypothetical protein FOC4_g10009779 [Fusarium oxysporum f. sp. cubense race 4]
FoHS2-milR29	evm.model.contig000009.377	EMT71282.1 Transaldolase [Fusarium oxysporum f. sp. cubense race 4]
FoHS2-milR29	evm.model.contig000002.1793	EGU77246.1 hypothetical protein FOXB_12243 [Fusarium oxysporum Fo5176]
FoHS2-milR29	evm.model.contig000011.71	EXA30487.1 hypothetical protein FOVG_18123 [Fusarium oxysporum f. sp. pisi HDV247]
FoHS2-milR29	evm.model.contig000008.666	EXM00914.1 hypothetical protein FOIG_07783 [Fusarium oxysporum f. sp. cubense tropical race 4 54006]
FoHS2-milR29	evm.model.contig000001.2574	EMT68169.1 hypothetical protein FOC4_g10012580 [Fusarium oxysporum f. sp. cubense race 4]
FoHS2-milR29	evm.model.contig000012.149	RKK91331.1 Succinate-semialdehyde dehydrogenase [NADP(+)] GabD [Fusarium oxysporum]
FoHS2-milR29	evm.model.contig000001.1890	EMT67145.1 Protein TOXD [Fusarium oxysporum f. sp. cubense race 4]
FoHS2-milR29	evm.model.contig000007.566	RKK33235.1 hypothetical protein BFJ67_g14342 [Fusarium oxysporum f. sp. cepae]
FoHS2-milR29	evm.model.contig000008.836	EXK93353.1 arginase [Fusarium oxysporum f. sp. raphani 54005]
FoHS2-milR29	evm.model.contig000008.834	ENH67132.1 Mitochondrial transcription factor 1 [Fusarium oxysporum f. sp. cubense race 1]
FoHS2-milR29	evm.model.contig000001.2817	EMT74490.1 hypothetical protein FOC4_g10000952 [Fusarium oxysporum f. sp. cubense race 4]
FoHS2-milR29	evm.model.contig000005.697	EXM09209.1 hypothetical protein FOIG_02124 [Fusarium oxysporum f. sp. cubense tropical race 4 54006]
FoHS2-milR29	evm.model.contig000011.74	EWZ28093.1 hypothetical protein FOZG_18196 [Fusarium oxysporum Fo47]
FoHS2-milR29	evm.model.contig000002.650	EXK47529.1 hypothetical protein FOMG_00878 [Fusarium oxysporum f. sp. melonis 26406]
FoHS2-milR29	evm.model.contig000001.2559	RKK73922.1 hypothetical protein BFJ69_g8941 [Fusarium oxysporum]
FoHS2-milR29	evm.model.contig000008.365	RKK78979.1 hypothetical protein BFJ69_g5206 [Fusarium oxysporum]
FoHS2-milR29	evm.model.contig000008.589	XP_018250992.1 syntaxin 8 [Fusarium oxysporum f. sp. lycopersici 4287]
FoHS2-milR29	evm.model.contig000007.55	RKK88773.1 hypothetical protein BFJ68_g16868 [Fusarium oxysporum]
FoHS2-milR29	evm.model.contig000008.363	EXM04961.1 NAK/BIKE protein kinase [Fusarium oxysporum f. sp. cubense tropical race 4 54006]
FoHS2-milR29	evm.model.contig000002.1558	EWY92522.1 hypothetical protein FOYG_06070 [Fusarium oxysporum FOSC 3-a]
FoHS2-milR29	evm.model.contig000001.1923	SCO81558.1 uncharacterized protein FRV6_05771 [Fusarium oxysporum]
FoHS2-milR29	evm.model.contig000001.2708	XP_018243212.1 glucose-6-phosphate isomerase [Fusarium oxysporum f. sp. lycopersici 4287]
FoHS2-milR29	evm.model.contig000003.926	EGU72095.1 hypothetical protein FOXB_17339 [Fusarium oxysporum Fo5176]
FoHS2-milR29	evm.model.contig000001.126	EWZ38582.1 hypothetical protein FOZG_10140 [Fusarium oxysporum Fo47]
FoHS2-milR29	evm.model.contig000005.130	EGU78086.1 hypothetical protein FOXB_11391 [Fusarium oxysporum Fo5176]
FoHS2-milR29	evm.model.contig000003.351	RBQ89622.1 hypothetical protein FVER53263_05413 [Fusarium verticillioides]
FoHS2-milR29	evm.model.contig000010.519	EMT68859.1 hypothetical protein FOC4_g10004951 [Fusarium oxysporum f. sp. cubense race 4]
FoHS2-milR29	evm.model.contig000001.1731	EMT66476.1 hypothetical protein FOC4_g10006881 [Fusarium oxysporum f. sp. cubense race 4]
FoHS2-milR29	evm.model.contig000001.2496	RKK71441.1 Vacuolar import and degradation protein 27 [Fusarium oxysporum]
FoHS2-milR29	evm.model.contig000002.465	EMT66788.1 hypothetical protein FOC4_g10003121 [Fusarium oxysporum f. sp. cubense race 4]
FoHS2-milR29	evm.model.contig000009.423	RKK88170.1 hypothetical protein BFJ69_g27 [Fusarium oxysporum]
FoHS2-milR29	evm.model.contig000003.687	EXL95115.1 adenosine kinase [Fusarium oxysporum f. sp. cubense tropical race 4 54006]
[truncated: 914 more rows]

## Sheet: S6
Table S6. Target prediction of special miRNAs in Fo_sp.
miRNA name	target transcript id	target gene description
aly-miR156g-3p	evm.model.contig000009.642	EMT74237.1 hypothetical protein FOC4_g10002718 [Fusarium oxysporum f. sp. cubense race 4]
aly-miR156g-3p	evm.model.contig000003.1105	EMT64978.1 Protein big1 [Fusarium oxysporum f. sp. cubense race 4]
aly-miR156g-3p	evm.model.contig000004.279	XP_018241447.1 hypothetical protein FOXG_05913 [Fusarium oxysporum f. sp. lycopersici 4287]
aly-miR156g-3p	evm.model.contig000004.1123	-
aly-miR156g-3p	evm.model.contig000006.618	EMT62540.1 hypothetical protein FOC4_g10006160 [Fusarium oxysporum f. sp. cubense race 4]
aly-miR156g-3p	evm.model.contig000001.2247	EWZ47920.1 hypothetical protein FOZG_03667 [Fusarium oxysporum Fo47]
aly-miR156g-3p	evm.model.contig000001.2300	EMT68492.1 Transcription initiation factor TFIID subunit 13 [Fusarium oxysporum f. sp. cubense race 4]
aly-miR156g-3p	evm.model.contig000006.801	RKL03944.1 hypothetical protein BFJ71_g3913 [Fusarium oxysporum]
aly-miR156g-3p	evm.model.contig000001.1691	CVK97315.1 uncharacterized protein FMAN_11443 [Fusarium mangiferae]
aly-miR156g-3p	evm.model.contig000004.628	ENH73846.1 Chorismate mutase [Fusarium oxysporum f. sp. cubense race 1]
aly-miR156g-3p	evm.model.contig000004.701	XP_018242213.1 kinetochore protein SPC24 [Fusarium oxysporum f. sp. lycopersici 4287]
aly-miR156g-3p	evm.model.contig000009.120	EWY83293.1 hypothetical protein FOYG_13131 [Fusarium oxysporum FOSC 3-a]
aly-miR156g-3p	evm.model.contig000003.408	XP_018235566.1 selenoprotein W-like protein [Fusarium oxysporum f. sp. lycopersici 4287]
aly-miR156g-3p	evm.model.contig000001.1992	EGU81887.1 hypothetical protein FOXB_07592 [Fusarium oxysporum Fo5176]
aly-miR156g-3p	evm.model.contig000004.1078	XP_018245345.1 hypothetical protein FOXG_08517 [Fusarium oxysporum f. sp. lycopersici 4287]
aly-miR156g-3p	evm.model.contig000009.519	XP_018246997.1 hypothetical protein FOXG_09636 [Fusarium oxysporum f. sp. lycopersici 4287]
aly-miR156g-3p	evm.model.contig000003.603	XP_018235167.1 hypothetical protein FOXG_01977 [Fusarium oxysporum f. sp. lycopersici 4287]
aly-miR156g-3p	evm.model.contig000005.599	EXM09392.1 enoyl-[acyl-carrier protein] reductase I [Fusarium oxysporum f. sp. cubense tropical race 4 54006]
aly-miR156g-3p	evm.model.contig000005.69	RKL00347.1 hypothetical protein BFJ71_g5835 [Fusarium oxysporum]
aly-miR156g-3p	evm.model.contig000003.264	XP_018235853.1 tubulin beta chain [Fusarium oxysporum f. sp. lycopersici 4287]
aly-miR156g-3p	evm.model.contig000002.1657	EMT61044.1 Glutathione S-transferase omega-1 [Fusarium oxysporum f. sp. cubense race 4]
aly-miR156g-3p	evm.model.contig000005.86	EXA34182.1 alcohol dehydrogenase [Fusarium oxysporum f. sp. pisi HDV247]
aly-miR156g-3p	evm.model.contig000002.1643	EMT61059.1 Nudix hydrolase 14, chloroplastic [Fusarium oxysporum f. sp. cubense race 4]
aly-miR156g-3p	evm.model.contig000001.1949	EMT67068.1 Thioredoxin domain-containing protein C21C3.12c [Fusarium oxysporum f. sp. cubense race 4]
aly-miR398a-5p	evm.model.contig000007.677	RKK78507.1 hypothetical protein BFJ69_g5557 [Fusarium oxysporum]
aly-miR398a-5p	evm.model.contig000008.762	XP_018251316.1 hypothetical protein FOXG_12834 [Fusarium oxysporum f. sp. lycopersici 4287]
aly-miR398a-5p	evm.model.contig000005.1045	EXM08588.1 hypothetical protein FOIG_01667 [Fusarium oxysporum f. sp. cubense tropical race 4 54006]
aly-miR398a-5p	evm.model.contig000003.618	EGU89035.1 hypothetical protein FOXB_00447 [Fusarium oxysporum Fo5176]
aly-miR398a-5p	evm.model.contig000001.561	EMT63710.1 hypothetical protein FOC4_g10013957 [Fusarium oxysporum f. sp. cubense race 4]
aly-miR398a-5p	evm.model.contig000001.320	XP_018248101.1 NADH dehydrogenase (ubiquinone) Fe-S protein 4 [Fusarium oxysporum f. sp. lycopersici 4287]
aly-miR398a-5p	evm.model.contig000009.513	XP_018247005.1 endoglucanase type B [Fusarium oxysporum f. sp. lycopersici 4287]
aly-miR398a-5p	evm.model.contig000005.868	EXM08863.1 hypothetical protein FOIG_01908 [Fusarium oxysporum f. sp. cubense tropical race 4 54006]
aly-miR398a-5p	evm.model.contig000001.593	XP_018240734.1 hypothetical protein FOXG_05453 [Fusarium oxysporum f. sp. lycopersici 4287]
aly-miR398a-5p	evm.model.contig000001.1208	EXA44021.1 hypothetical protein FOVG_05528 [Fusarium oxysporum f. sp. pisi HDV247]
aof-miR171c	evm.model.contig000005.711	ENH61947.1 Methylcrotonoyl-CoA carboxylase subunit alpha, mitochondrial [Fusarium oxysporum f. sp. cubense race 1]
aof-miR171c	evm.model.contig000004.1220	EMT60765.1 hypothetical protein FOC4_g10012045 [Fusarium oxysporum f. sp. cubense race 4]
aof-miR171c	evm.model.contig000003.1116	EMT64965.1 Cyanate hydratase [Fusarium oxysporum f. sp. cubense race 4]
aof-miR171c	evm.model.contig000014.17	EXK75854.1 hypothetical protein FOQG_19383 [Fusarium oxysporum f. sp. raphani 54005]
aof-miR171c	evm.model.contig000002.1613	EXL96647.1 hypothetical protein FOIG_11023 [Fusarium oxysporum f. sp. cubense tropical race 4 54006]
aof-miR171c	evm.model.contig000007.605	RKK72434.1 putative sterigmatocystin biosynthesis monooxygenase stcW [Fusarium oxysporum]
aof-miR171c	evm.model.contig000002.727	EMT62190.1 26S proteasome non-ATPase regulatory subunit 9 [Fusarium oxysporum f. sp. cubense race 4]
aof-miR171c	evm.model.contig000011.24	EGU71838.1 hypothetical protein FOXB_17653 [Fusarium oxysporum Fo5176]
aof-miR171c	evm.model.contig000001.76	XP_018248585.1 primary-amine oxidase [Fusarium oxysporum f. sp. lycopersici 4287]
aof-miR171c	evm.model.contig000004.828	ENH65622.1 Pre-mRNA-splicing factor cef-1 [Fusarium oxysporum f. sp. cubense race 1]
aof-miR171c	evm.model.contig000003.77	EGU84707.1 hypothetical protein FOXB_04777 [Fusarium oxysporum Fo5176]
aof-miR171c	evm.model.contig000007.180	EMT67700.1 Phenazine biosynthesis-like domain-containing protein 2 [Fusarium oxysporum f. sp. cubense race 4]
aof-miR171c	evm.model.contig000007.189	EXK86511.1 aspartate aminotransferase [Fusarium oxysporum f. sp. raphani 54005]
aof-miR171c	evm.model.contig000001.258	EMT70724.1 Putative CAAX prenyl protease 2 [Fusarium oxysporum f. sp. cubense race 4]
aof-miR171c	evm.model.contig000001.1763	EXM02669.1 hypothetical protein FOIG_06814 [Fusarium oxysporum f. sp. cubense tropical race 4 54006]
aof-miR171c	evm.model.contig000006.399	EMT66034.1 hypothetical protein FOC4_g10008158 [Fusarium oxysporum f. sp. cubense race 4]
aof-miR171c	evm.model.contig000008.624	EGU83535.1 hypothetical protein FOXB_05945 [Fusarium oxysporum Fo5176]
aof-miR171c	evm.model.contig000002.1071	XP_018232851.1 hypothetical protein FOXG_00662 [Fusarium oxysporum f. sp. lycopersici 4287]
aof-miR171c	evm.model.contig000001.2050	XP_018238126.1 hypothetical protein FOXG_18642 [Fusarium oxysporum f. sp. lycopersici 4287]
atr-miR8577	evm.model.contig000006.553	EMT62457.1 Myo-inositol transporter 1 [Fusarium oxysporum f. sp. cubense race 4]
atr-miR8577	evm.model.contig000002.1565	EXK96548.1 hypothetical protein FOQG_03552 [Fusarium oxysporum f. sp. raphani 54005]
atr-miR8577	evm.model.contig000015.3	EXK30373.1 hypothetical protein FOMG_13186 [Fusarium oxysporum f. sp. melonis 26406]
atr-miR8577	evm.model.contig000004.535	XP_018241909.1 golgi apparatus membrane protein TVP18 [Fusarium oxysporum f. sp. lycopersici 4287]
atr-miR8577	evm.model.contig000010.447	EMT68932.1 hypothetical protein FOC4_g10005028 [Fusarium oxysporum f. sp. cubense race 4]
bcy-miR529	evm.model.contig000009.500	RKL42101.1 hypothetical protein BFJ70_g4844 [Fusarium oxysporum]
bcy-miR529	evm.model.contig000004.759	EXL95660.1 hypothetical protein FOIG_11774 [Fusarium oxysporum f. sp. cubense tropical race 4 54006]
bcy-miR529	evm.model.contig000001.2246	EXM06533.1 hypothetical protein FOIG_03297 [Fusarium oxysporum f. sp. cubense tropical race 4 54006]
bcy-miR529	evm.model.contig000001.872	EXM33086.1 hypothetical protein FOTG_03186 [Fusarium oxysporum f. sp. vasinfectum 25433]
bcy-miR529	evm.model.contig000007.231	XP_018252382.1 MFS transporter, SP family, general alpha glucoside:H+ symporter [Fusarium oxysporum f. sp. lycopersici 4287]
bcy-miR529	evm.model.contig000007.57	KPM43562.1 hypothetical protein AK830_g2995 [Neonectria ditissima]
bcy-miR529	evm.model.contig000007.53	KIL92380.1 hypothetical protein FAVG1_04791 [Fusarium avenaceum]
bcy-miR529	evm.model.contig000003.1246	EMT72827.1 Putative transcriptional regulatory protein C11D3.07c [Fusarium oxysporum f. sp. cubense race 4]
bcy-miR529	evm.model.contig000003.1120	EGU87245.1 hypothetical protein FOXB_02227 [Fusarium oxysporum Fo5176]
bcy-miR529	evm.model.contig000015.55
bcy-miR529	evm.model.contig000009.674	EMT74191.1 hypothetical protein FOC4_g10002671 [Fusarium oxysporum f. sp. cubense race 4]
bcy-miR529	evm.model.contig000007.559	EGU87363.1 hypothetical protein FOXB_02122 [Fusarium oxysporum Fo5176]
bcy-miR529	evm.model.contig000003.932	RKK59689.1 hypothetical protein BFJ67_g2447 [Fusarium oxysporum f. sp. cepae]
bcy-miR529	evm.model.contig000001.2153	XP_018244092.1 hypothetical protein FOXG_08127 [Fusarium oxysporum f. sp. lycopersici 4287]
bcy-miR529	evm.model.contig000001.232	XP_018248271.1 hypothetical protein FOXG_10531 [Fusarium oxysporum f. sp. lycopersici 4287]
bcy-miR529	evm.model.contig000006.404	ENH75202.1 Monocarboxylate transporter 8 [Fusarium oxysporum f. sp. cubense race 1]
bcy-miR529	evm.model.contig000005.1098	EXM08514.1 hypothetical protein FOIG_01598 [Fusarium oxysporum f. sp. cubense tropical race 4 54006]
bcy-miR529	evm.model.contig000004.348	EXM03286.1 GPI mannosyltransferase 2 [Fusarium oxysporum f. sp. cubense tropical race 4 54006]
bcy-miR529	evm.model.contig000001.561	EMT63710.1 hypothetical protein FOC4_g10013957 [Fusarium oxysporum f. sp. cubense race 4]
bcy-miR529	evm.model.contig000002.414	EXM10212.1 hypothetical protein FOIG_00406 [Fusarium oxysporum f. sp. cubense tropical race 4 54006]
bcy-miR529	evm.model.contig000008.715	EMT73248.1 hypothetical protein FOC4_g10004614 [Fusarium oxysporum f. sp. cubense race 4]
bdi-miR172b	evm.model.contig000008.50	EMT73638.1 hypothetical protein FOC4_g10002128 [Fusarium oxysporum f. sp. cubense race 4]
bdi-miR172b	evm.model.contig000001.2210	XP_018243995.1 eukaryotic translation initiation factor 3 subunit K [Fusarium oxysporum f. sp. lycopersici 4287]
bdi-miR172b	evm.model.contig000009.571	EMT71036.1 hypothetical protein FOC4_g10009515 [Fusarium oxysporum f. sp. cubense race 4]
bdi-miR172b	evm.model.contig000008.766	EMT73308.1 Vesicular-fusion protein sec18 [Fusarium oxysporum f. sp. cubense race 4]
bdi-miR172b	evm.model.contig000010.624	EMT74426.1 hypothetical protein FOC4_g10002540 [Fusarium oxysporum f. sp. cubense race 4]
bdi-miR172b	evm.model.contig000004.273	XP_018241438.1 hypothetical protein FOXG_05907 [Fusarium oxysporum f. sp. lycopersici 4287]
bdi-miR172b	evm.model.contig000002.448	EMT64404.1 Nitrogen assimilation transcription factor nit-4 [Fusarium oxysporum f. sp. cubense race 4]
bdi-miR172b	evm.model.contig000009.50	ENH64117.1 Arabinoxylan arabinofuranohydrolase [Fusarium oxysporum f. sp. cubense race 1]
bdi-miR172b	evm.model.contig000002.288	EGU80111.1 hypothetical protein FOXB_09386 [Fusarium oxysporum Fo5176]
bdi-miR172b	evm.model.contig000004.796	XP_018244808.1 synaptobrevin [Fusarium oxysporum f. sp. lycopersici 4287]
bdi-miR172b	evm.model.contig000007.190	EMT67690.1 hypothetical protein FOC4_g10005798 [Fusarium oxysporum f. sp. cubense race 4]
bdi-miR5055	evm.model.contig000005.468	PCD33178.1 hypothetical protein AU210_009412 [Fusarium oxysporum f. sp. radicis-cucumerinum]
bdi-miR5055	evm.model.contig000006.507	EXM05956.1 hypothetical protein FOIG_04389 [Fusarium oxysporum f. sp. cubense tropical race 4 54006]
bdi-miR5055	evm.model.contig000002.1155	EMT61657.1 ATP synthase subunit epsilon, mitochondrial [Fusarium oxysporum f. sp. cubense race 4]
bdi-miR5055	evm.model.contig000001.624	EXM01495.1 hypothetical protein FOIG_07092 [Fusarium oxysporum f. sp. cubense tropical race 4 54006]
bdi-miR5055	evm.model.contig000002.557	RKK80570.1 hypothetical protein BFJ71_g15891 [Fusarium oxysporum]
bdi-miR5055	evm.model.contig000003.195	EXM03666.1 hypothetical protein FOIG_05357 [Fusarium oxysporum f. sp. cubense tropical race 4 54006]
bdi-miR5055	evm.model.contig000006.774	EWZ30194.1 hypothetical protein FOZG_16360 [Fusarium oxysporum Fo47]
bdi-miR5055	evm.model.contig000010.562	RKK09576.1 hypothetical protein BFJ65_g16025 [Fusarium oxysporum f. sp. cepae]
bdi-miR5055	evm.model.contig000002.503	EWY94750.1 V-type H+-transporting ATPase subunit C [Fusarium oxysporum FOSC 3-a]
bdi-miR5055	evm.model.contig000011.108	KFY53481.1 hypothetical protein V496_07541 [Pseudogymnoascus sp. VKM F-4515 (FW-2607)]
bdi-miR5055	evm.model.contig000005.1083	EXM08534.1 hypothetical protein FOIG_01615 [Fusarium oxysporum f. sp. cubense tropical race 4 54006]
bdi-miR5055	evm.model.contig000015.92
bdi-miR5055	evm.model.contig000004.969	EMT60497.1 hypothetical protein FOC4_g10011768 [Fusarium oxysporum f. sp. cubense race 4]
bdi-miR5055	evm.model.contig000003.846	XP_018234654.1 hypothetical protein FOXG_01720 [Fusarium oxysporum f. sp. lycopersici 4287]
bdi-miR5055	evm.model.contig000002.1391	RKK27548.1 hypothetical protein BFJ67_g16071 [Fusarium oxysporum f. sp. cepae]
bdi-miR5055	evm.model.contig000005.26	EXL91176.1 hypothetical protein FOIG_15674 [Fusarium oxysporum f. sp. cubense tropical race 4 54006]
bdi-miR5055	evm.model.contig000002.1496	XP_009263410.1 hypothetical protein FPSE_12018 [Fusarium pseudograminearum CS3096]
bdi-miR5055	evm.model.contig000004.1077	RKL05148.1 hypothetical protein BFJ71_g3387 [Fusarium oxysporum]
bdi-miR5055	evm.model.contig000004.55	EMT72472.1 Putative acetoacetate decarboxylase [Fusarium oxysporum f. sp. cubense race 4]
bdi-miR5055	evm.model.contig000005.405	EXL94084.1 hypothetical protein FOIG_12998 [Fusarium oxysporum f. sp. cubense tropical race 4 54006]
bdi-miR5055	evm.model.contig000008.452	EMT70224.1 Meiotically up-regulated protein 69 protein [Fusarium oxysporum f. sp. cubense race 4]
bdi-miR5055	evm.model.contig000009.139	EXA35707.1 hypothetical protein FOVG_12862 [Fusarium oxysporum f. sp. pisi HDV247]
bdi-miR5055	evm.model.contig000007.78	OBS15446.1 hypothetical protein FPOA_13717 [Fusarium poae]
bdi-miR5055	evm.model.contig000003.233	EXM03726.1 hypothetical protein FOIG_05401 [Fusarium oxysporum f. sp. cubense tropical race 4 54006]
bdi-miR5055	evm.model.contig000002.127	EMT64785.1 Carboxylesterase 5A [Fusarium oxysporum f. sp. cubense race 4]
bdi-miR5055	evm.model.contig000004.776	EMT60269.1 Putative isoaspartyl peptidase/L-asparaginase [Fusarium oxysporum f. sp. cubense race 4]
bdi-miR5055	evm.model.contig000003.201	EXM03674.1 hypothetical protein FOIG_05365 [Fusarium oxysporum f. sp. cubense tropical race 4 54006]
bdi-miR5055	evm.model.contig000001.2502	XP_018243509.1 26S proteasome regulatory subunit N3 [Fusarium oxysporum f. sp. lycopersici 4287]
bdi-miR5055	evm.model.contig000001.1599	XP_018238920.1 gluconate 5-dehydrogenase [Fusarium oxysporum f. sp. lycopersici 4287]
bdi-miR5055	evm.model.contig000004.752	XP_025592519.1 uncharacterized protein FVRRES_08881 [Fusarium venenatum]
bdi-miR5055	evm.model.contig000005.254	EXL95503.1 hypothetical protein FOIG_12007 [Fusarium oxysporum f. sp. cubense tropical race 4 54006]
bdi-miR5055	evm.model.contig000009.803	XP_018257888.1 hypothetical protein FOXG_17035 [Fusarium oxysporum f. sp. lycopersici 4287]
bdi-miR5055	evm.model.contig000003.827	EMT65301.1 hypothetical protein FOC4_g10011283 [Fusarium oxysporum f. sp. cubense race 4]
bdi-miR5055	evm.model.contig000004.291	EXM03374.1 xaa-Pro aminopeptidase [Fusarium oxysporum f. sp. cubense tropical race 4 54006]
bdi-miR5055	evm.model.contig000012.109	XP_018254824.1 hypothetical protein FOXG_14844 [Fusarium oxysporum f. sp. lycopersici 4287]
bdi-miR5055	evm.model.contig000011.159	XP_023438240.1 uncharacterized protein FFUJ_14173 [Fusarium fujikuroi IMI 58289]
bdi-miR5055	evm.model.contig000002.1734	EXL93516.1 hypothetical protein FOIG_13649 [Fusarium oxysporum f. sp. cubense tropical race 4 54006]
bdi-miR5055	evm.model.contig000001.2809	EMT74478.1 hypothetical protein FOC4_g10000940 [Fusarium oxysporum f. sp. cubense race 4]
bdi-miR5055	evm.model.contig000005.601	EXM09389.1 hypothetical protein FOIG_02235 [Fusarium oxysporum f. sp. cubense tropical race 4 54006]
bdi-miR5055	evm.model.contig000004.755	EXL95651.1 hypothetical protein FOIG_11767 [Fusarium oxysporum f. sp. cubense tropical race 4 54006]
bdi-miR5055	evm.model.contig000005.998	SCO86312.1 uncharacterized protein FRV6_10439 [Fusarium oxysporum]
bdi-miR5055	evm.model.contig000005.605	RKL09784.1 hypothetical protein BFJ68_g8922 [Fusarium oxysporum]
bdi-miR5055	evm.model.contig000003.820	XP_018234713.1 acylpyruvate hydrolase [Fusarium oxysporum f. sp. lycopersici 4287]
bdi-miR5055	evm.model.contig000001.868	EMT63345.1 Gamma-glutamylputrescine oxidoreductase [Fusarium oxysporum f. sp. cubense race 4]
bdi-miR5055	evm.model.contig000004.1184	XP_018245481.1 hypothetical protein FOXG_08602 [Fusarium oxysporum f. sp. lycopersici 4287]
bdi-miR5055	evm.model.contig000011.158	XP_023438239.1 related to fructosyl amino acid oxidase [Fusarium fujikuroi IMI 58289]
bdi-miR5055	evm.model.contig000001.268	EMT70737.1 Putative glutaminyl-tRNA synthetase [Fusarium oxysporum f. sp. cubense race 4]
bdi-miR5055	evm.model.contig000003.489	XP_018235424.1 1-(5-phosphoribosyl)-5-[(5-phosphoribosylamino)methylideneamino] imidazole-4-carboxamide isomerase [Fusarium oxysporum f. sp. lycopersici 4287]
bdi-miR5055	evm.model.contig000006.224	XP_018249947.1 hypothetical protein FOXG_11616 [Fusarium oxysporum f. sp. lycopersici 4287]
bdi-miR5055	evm.model.contig000005.476	EXM09647.1 hypothetical protein FOIG_02389 [Fusarium oxysporum f. sp. cubense tropical race 4 54006]
bdi-miR5055	evm.model.contig000004.927	EMT60448.1 Transcription factor vib-1 [Fusarium oxysporum f. sp. cubense race 4]
bdi-miR5055	evm.model.contig000001.666	EGU83383.1 hypothetical protein FOXB_06101 [Fusarium oxysporum Fo5176]
bdi-miR5055	evm.model.contig000007.502	EMT67287.1 Quinate permease [Fusarium oxysporum f. sp. cubense race 4]
bdi-miR5055	evm.model.contig000008.561	EMT70352.1 hypothetical protein FOC4_g10008799 [Fusarium oxysporum f. sp. cubense race 4]
bdi-miR5055	evm.model.contig000008.565	EXM01112.1 protein TIF31 [Fusarium oxysporum f. sp. cubense tropical race 4 54006]
bdi-miR5055	evm.model.contig000004.485	EWY95653.1 hypothetical protein FOYG_04633 [Fusarium oxysporum FOSC 3-a]
bdi-miR5055	evm.model.contig000001.2119	EMT68704.1 hypothetical protein FOC4_g10013127 [Fusarium oxysporum f. sp. cubense race 4]
bdi-miR5055	evm.model.contig000005.384	XP_018237652.1 serine hydroxymethyltransferase, mitochondrial [Fusarium oxysporum f. sp. lycopersici 4287]
bdi-miR5055	evm.model.contig000001.1405	EMT72534.1 hypothetical protein FOC4_g10001168 [Fusarium oxysporum f. sp. cubense race 4]
bdi-miR5055	evm.model.contig000007.375	RKK43448.1 hypothetical protein BFJ67_g9598 [Fusarium oxysporum f. sp. cepae]
bdi-miR5055	evm.model.contig000002.1693	EMT72959.1 hypothetical protein FOC4_g10000394 [Fusarium oxysporum f. sp. cubense race 4]
bdi-miR5055	evm.model.contig000009.168	EMT71531.1 hypothetical protein FOC4_g10010036 [Fusarium oxysporum f. sp. cubense race 4]
bdi-miR5055	evm.model.contig000013.16	EXA31606.1 hypothetical protein FOVG_17147 [Fusarium oxysporum f. sp. pisi HDV247]
bdi-miR5055	evm.model.contig000003.804	XP_018234741.1 hypothetical protein FOXG_01767 [Fusarium oxysporum f. sp. lycopersici 4287]
bdi-miR5055	evm.model.contig000001.386	EMT70878.1 hypothetical protein FOC4_g10009351 [Fusarium oxysporum f. sp. cubense race 4]
bdi-miR5055	evm.model.contig000008.697	RKL35280.1 hypothetical protein BFJ72_g8800 [Fusarium proliferatum]
bdi-miR5055	evm.model.contig000009.358	EXL45646.1 hypothetical protein FOCG_13025 [Fusarium oxysporum f. sp. radicis-lycopersici 26381]
bdi-miR5055	evm.model.contig000001.1883	RKL02233.1 hypothetical protein BFJ71_g4684 [Fusarium oxysporum]
bdi-miR5055	evm.model.contig000004.138	EMT71828.1 hypothetical protein FOC4_g10001417 [Fusarium oxysporum f. sp. cubense race 4]
bdi-miR5055	evm.model.contig000008.604	XP_018251015.1 tryptophan synthase [Fusarium oxysporum f. sp. lycopersici 4287]
bdi-miR5055	evm.model.contig000011.32	EGU73035.1 hypothetical protein FOXB_16456 [Fusarium oxysporum Fo5176]
bdi-miR5055	evm.model.contig000001.1763	EXM02669.1 hypothetical protein FOIG_06814 [Fusarium oxysporum f. sp. cubense tropical race 4 54006]
bdi-miR5055	evm.model.contig000002.1672	EXL96731.1 hypothetical protein FOIG_11091 [Fusarium oxysporum f. sp. cubense tropical race 4 54006]
bdi-miR5055	evm.model.contig000005.818	EXM08954.1 hypothetical protein FOIG_01977 [Fusarium oxysporum f. sp. cubense tropical race 4 54006]
bdi-miR5055	evm.model.contig000009.684	SCO90290.1 uncharacterized protein FRV6_14418 [Fusarium oxysporum]
bdi-miR5055	evm.model.contig000001.1411	EXL90381.1 hypothetical protein FOIG_16381 [Fusarium oxysporum f. sp. cubense tropical race 4 54006]
bdi-miR5055	evm.model.contig000010.673	EMT74362.1 Sugar transporter STL1 [Fusarium oxysporum f. sp. cubense race 4]
bdi-miR5055	evm.model.contig000007.748	EMT72175.1 hypothetical protein FOC4_g10004031 [Fusarium oxysporum f. sp. cubense race 4]
bdi-miR5055	evm.model.contig000007.520	RKK69677.1 hypothetical protein BFJ69_g12531 [Fusarium oxysporum]
bdi-miR5055	evm.model.contig000002.803	EMT62093.1 Heat shock protein 78, mitochondrial [Fusarium oxysporum f. sp. cubense race 4]
bdi-miR5055	evm.model.contig000009.579	EMT71025.1 hypothetical protein FOC4_g10009504 [Fusarium oxysporum f. sp. cubense race 4]
bdi-miR5055	evm.model.contig000008.512	EXM05283.1 hypothetical protein FOIG_05252 [Fusarium oxysporum f. sp. cubense tropical race 4 54006]
bdi-miR5055	evm.model.contig000003.379	XP_018235617.1 50S ribosomal protein L24e [Fusarium oxysporum f. sp. lycopersici 4287]
bdi-miR5055	evm.model.contig000011.21
bdi-miR5055	evm.model.contig000001.582	XP_018240751.1 hypothetical protein FOXG_05464 [Fusarium oxysporum f. sp. lycopersici 4287]
bdi-miR5055	evm.model.contig000012.32
bdi-miR5055	evm.model.contig000005.637	XP_018237155.1 hypothetical protein FOXG_03193 [Fusarium oxysporum f. sp. lycopersici 4287]
bdi-miR5055	evm.model.contig000008.326	XP_023433271.1 uncharacterized protein FFUJ_08758 [Fusarium fujikuroi IMI 58289]
bdi-miR5055	evm.model.contig000010.326	RBQ99341.1 hypothetical protein FVER53263_10803 [Fusarium verticillioides]
bdi-miR5055	evm.model.contig000001.1248	EMT69370.1 hypothetical protein FOC4_g10001324 [Fusarium oxysporum f. sp. cubense race 4]
bdi-miR5055	evm.model.contig000002.1539	ENH61673.1 hypothetical protein FOC1_g10016497 [Fusarium oxysporum f. sp. cubense race 1]
bdi-miR5055	evm.model.contig000002.1520	SCO78961.1 uncharacterized protein FRV6_03174 [Fusarium oxysporum]
bdi-miR5055	evm.model.contig000001.1605	XP_018238907.1 ubiquitin carboxyl-terminal hydrolase L5 [Fusarium oxysporum f. sp. lycopersici 4287]
bdi-miR5055	evm.model.contig000004.462	XP_023426562.1 uncharacterized protein FFUJ_04294 [Fusarium fujikuroi IMI 58289]
bdi-miR5055	evm.model.contig000001.2000	EMT66990.1 hypothetical protein FOC4_g10003530 [Fusarium oxysporum f. sp. cubense race 4]
bdi-miR5055	evm.model.contig000010.691	-
bdi-miR5055	evm.model.contig000004.300	ENH69601.1 hypothetical protein FOC1_g10011958 [Fusarium oxysporum f. sp. cubense race 1]
bdi-miR5055	evm.model.contig000005.952	ENH62227.1 Plasma membrane iron permease [Fusarium oxysporum f. sp. cubense race 1]
bdi-miR5055	evm.model.contig000005.803	EXK99300.1 cytochrome c oxidase assembly protein subunit 15 [Fusarium oxysporum f. sp. raphani 54005]
bdi-miR5055	evm.model.contig000015.15	EXK77722.1 dTDP-glucose 4,6-dehydratase [Fusarium oxysporum f. sp. raphani 54005]
bdi-miR5055	evm.model.contig000001.1612	XP_018753398.1 hypothetical protein FVEG_07385 [Fusarium verticillioides 7600]
bdi-miR5055	evm.model.contig000009.374	RKK90173.1 hypothetical protein BFJ71_g11728 [Fusarium oxysporum]
bdi-miR5055	evm.model.contig000001.1610	RKK26034.1 hypothetical protein BFJ65_g3933 [Fusarium oxysporum f. sp. cepae]
bdi-miR5055	evm.model.contig000004.146	XP_018241239.1 hypothetical protein FOXG_05756 [Fusarium oxysporum f. sp. lycopersici 4287]
bdi-miR5055	evm.model.contig000003.645	RKL01895.1 putative alpha-1,6-mannosyltransferase MNN10 [Fusarium oxysporum]
bdi-miR5055	evm.model.contig000001.2029	EMT66955.1 Sterol-4-alpha-carboxylate 3-dehydrogenase, decarboxylating [Fusarium oxysporum f. sp. cubense race 4]
bdi-miR5055	evm.model.contig000007.642	EXL98222.1 hypothetical protein FOIG_09775 [Fusarium oxysporum f. sp. cubense tropical race 4 54006]
bdi-miR5055	evm.model.contig000008.707	EMT73239.1 Histone-lysine N-methyltransferase ash1 [Fusarium oxysporum f. sp. cubense race 4]
bdi-miR5055	evm.model.contig000009.318	EXL99784.1 hypothetical protein FOIG_08801 [Fusarium oxysporum f. sp. cubense tropical race 4 54006]
bdi-miR5055	evm.model.contig000001.410	EMT70904.1 hypothetical protein FOC4_g10009378 [Fusarium oxysporum f. sp. cubense race 4]
bdi-miR5055	evm.model.contig000001.2032	EGU74578.1 hypothetical protein FOXB_14899 [Fusarium oxysporum Fo5176]
bdi-miR5055	evm.model.contig000003.1214	EXM07552.1 hypothetical protein FOIG_02554 [Fusarium oxysporum f. sp. cubense tropical race 4 54006]
bdi-miR5055	evm.model.contig000004.140	EXL93057.1 hypothetical protein FOIG_13944 [Fusarium oxysporum f. sp. cubense tropical race 4 54006]
bdi-miR5055	evm.model.contig000006.394	EMT66028.1 hypothetical protein FOC4_g10008149 [Fusarium oxysporum f. sp. cubense race 4]
bdi-miR5055	evm.model.contig000010.685	EXA34363.1 hypothetical protein FOVG_14347 [Fusarium oxysporum f. sp. pisi HDV247]
bdi-miR5055	evm.model.contig000009.524	XP_018246990.1 hypothetical protein FOXG_09630 [Fusarium oxysporum f. sp. lycopersici 4287]
bdi-miR5055	evm.model.contig000006.672	XP_018253042.1 SAGA-associated factor 29 [Fusarium oxysporum f. sp. lycopersici 4287]
bdi-miR5055	evm.model.contig000012.92	RKK31975.1 hypothetical protein BFJ67_g14971 [Fusarium oxysporum f. sp. cepae]
bdi-miR5055	evm.model.contig000013.57	RKK71498.1 hypothetical protein BFJ71_g17588 [Fusarium oxysporum]
bdi-miR5055	evm.model.contig000006.676	EMT62610.1 hypothetical protein FOC4_g10006234 [Fusarium oxysporum f. sp. cubense race 4]
bdi-miR5055	evm.model.contig000002.798	EXM11018.1 hypothetical protein FOIG_00868 [Fusarium oxysporum f. sp. cubense tropical race 4 54006]
bdi-miR5055	evm.model.contig000002.1648	XP_018233958.1 COP9 signalosome complex subunit 2 [Fusarium oxysporum f. sp. lycopersici 4287]
bdi-miR5055	evm.model.contig000001.2021	EMT66965.1 Inorganic phosphate transporter PHO84 [Fusarium oxysporum f. sp. cubense race 4]
bdi-miR5055	evm.model.contig000003.391	SCO83134.1 uncharacterized protein FRV6_07347 [Fusarium oxysporum]
bdi-miR5055	evm.model.contig000005.105	EMT73794.1 7-alpha-hydroxycholest-4-en-3-one 12-alpha-hydroxylase [Fusarium oxysporum f. sp. cubense race 4]
bdi-miR5055	evm.model.contig000006.652	EMT62581.1 hypothetical protein FOC4_g10006204 [Fusarium oxysporum f. sp. cubense race 4]
bdi-miR5055	evm.model.contig000002.1515	EGU79343.1 hypothetical protein FOXB_10126 [Fusarium oxysporum Fo5176]
bdi-miR5055	evm.model.contig000002.1185	EMT61623.1 Protein SEY1 [Fusarium oxysporum f. sp. cubense race 4]
bdi-miR5055	evm.model.contig000010.152	EMT69516.1 hypothetical protein FOC4_g10003246 [Fusarium oxysporum f. sp. cubense race 4]
bdi-miR5055	evm.model.contig000003.1279	EGU81270.1 hypothetical protein FOXB_08206 [Fusarium oxysporum Fo5176]
bdi-miR5055	evm.model.contig000002.1635	EMT61067.1 Subtilisin-like proteinase Spm1 [Fusarium oxysporum f. sp. cubense race 4]
bdi-miR5055	evm.model.contig000001.1932	EMT67091.1 Peroxisomal primary amine oxidase [Fusarium oxysporum f. sp. cubense race 4]
bdi-miR5055	evm.model.contig000001.793	XP_018240327.1 multiprotein-bridging factor 1 [Fusarium oxysporum f. sp. lycopersici 4287]
bdi-miR5055	evm.model.contig000001.572	EXM01414.1 hypothetical protein FOIG_07030 [Fusarium oxysporum f. sp. cubense tropical race 4 54006]
bdi-miR5055	evm.model.contig000004.147	EXL93046.1 hypothetical protein FOIG_13931 [Fusarium oxysporum f. sp. cubense tropical race 4 54006]
bdi-miR5055	evm.model.contig000007.471	EMT67320.1 hypothetical protein FOC4_g10005401 [Fusarium oxysporum f. sp. cubense race 4]
bdi-miR5055	evm.model.contig000001.2768	CVK85050.1 uncharacterized protein FMAN_01972 [Fusarium mangiferae]
bdi-miR5055	evm.model.contig000008.685	EMT73212.1 Hypoxia up-regulated protein 1 [Fusarium oxysporum f. sp. cubense race 4]
bdi-miR5055	evm.model.contig000007.644	EMT72019.1 hypothetical protein FOC4_g10003866 [Fusarium oxysporum f. sp. cubense race 4]
bdi-miR5055	evm.model.contig000005.846	EXK33824.1 proline racemase [Fusarium oxysporum f. sp. melonis 26406]
bdi-miR5055	evm.model.contig000011.228
bdi-miR5055	evm.model.contig000009.327	PCD26739.1 hypothetical protein AU210_013161 [Fusarium oxysporum f. sp. radicis-cucumerinum]
bdi-miR5055	evm.model.contig000002.450	EXM10265.1 hypothetical protein FOIG_00452 [Fusarium oxysporum f. sp. cubense tropical race 4 54006]
bdi-miR5055	evm.model.contig000006.381	EXM05729.1 hypothetical protein FOIG_04231 [Fusarium oxysporum f. sp. cubense tropical race 4 54006]
bdi-miR5055	evm.model.contig000011.89	XP_018255726.1 hypothetical protein FOXG_15152 [Fusarium oxysporum f. sp. lycopersici 4287]
bdi-miR5055	evm.model.contig000007.673	EMT72058.1 L-lactate dehydrogenase A [Fusarium oxysporum f. sp. cubense race 4]
bdi-miR5055	evm.model.contig000003.774	EXM08414.1 hypothetical protein FOIG_03083 [Fusarium oxysporum f. sp. cubense tropical race 4 54006]
bdi-miR5055	evm.model.contig000004.187	EGU78617.1 hypothetical protein FOXB_10874 [Fusarium oxysporum Fo5176]
bdi-miR5055	evm.model.contig000001.559	EXM01380.1 SUMO-conjugating enzyme ubc9 [Fusarium oxysporum f. sp. cubense tropical race 4 54006]
bdi-miR5055	evm.model.contig000007.108	EWY82027.1 hypothetical protein FOYG_14150 [Fusarium oxysporum FOSC 3-a]
bdi-miR5055	evm.model.contig000001.2590	EXM07148.1 ceramide glucosyltransferase [Fusarium oxysporum f. sp. cubense tropical race 4 54006]
bdi-miR5055	evm.model.contig000011.230	EXK77777.1 oxidoreductase [Fusarium oxysporum f. sp. raphani 54005]
bdi-miR5055	evm.model.contig000005.304	XP_018237799.1 hypothetical protein FOXG_03563 [Fusarium oxysporum f. sp. lycopersici 4287]
bdi-miR5055	evm.model.contig000001.883	XP_018240135.1 homoserine kinase [Fusarium oxysporum f. sp. lycopersici 4287]
bdi-miR5055	evm.model.contig000011.201	RKK31975.1 hypothetical protein BFJ67_g14971 [Fusarium oxysporum f. sp. cepae]
bdi-miR5055	evm.model.contig000001.556	XP_018240808.1 hypothetical protein FOXG_05492 [Fusarium oxysporum f. sp. lycopersici 4287]
bdi-miR5055	evm.model.contig000008.831	EXM26893.1 hypothetical protein FOTG_07074 [Fusarium oxysporum f. sp. vasinfectum 25433]
bdi-miR5055	evm.model.contig000007.661	EMT72041.1 Dihydroxy-acid dehydratase [Fusarium oxysporum f. sp. cubense race 4]
bdi-miR5055	evm.model.contig000006.605	EMT62525.1 hypothetical protein FOC4_g10006143 [Fusarium oxysporum f. sp. cubense race 4]
bdi-miR5055	evm.model.contig000006.172	XP_018250021.1 26 proteasome complex subunit DSS1 [Fusarium oxysporum f. sp. lycopersici 4287]
bdi-miR5055	evm.model.contig000001.345	EXL97102.1 hypothetical protein FOIG_10785 [Fusarium oxysporum f. sp. cubense tropical race 4 54006]
bdi-miR5055	evm.model.contig000003.468	XP_018235463.1 40S ribosomal protein S22 [Fusarium oxysporum f. sp. lycopersici 4287]
bdi-miR5055	evm.model.contig000001.1957	EXL67784.1 hypothetical protein FOPG_16109 [Fusarium oxysporum f. sp. conglutinans race 2 54008]
bdi-miR5055	evm.model.contig000008.154	EMT69878.1 hypothetical protein FOC4_g10008316 [Fusarium oxysporum f. sp. cubense race 4]
bdi-miR5055	evm.model.contig000003.1259	ENH63827.1 Vegetative incompatibility protein HET-E-1 [Fusarium oxysporum f. sp. cubense race 1]
bdi-miR5055	evm.model.contig000005.113	RKK17041.1 hypothetical protein BFJ65_g10588 [Fusarium oxysporum f. sp. cepae]
bdi-miR5055	evm.model.contig000003.683	RBQ97663.1 hypothetical protein FVER53263_08270 [Fusarium verticillioides]
bdi-miR5055	evm.model.contig000003.464	XP_018235468.1 enoyl-CoA hydratase [Fusarium oxysporum f. sp. lycopersici 4287]
bdi-miR5055	evm.model.contig000010.364	EMT69058.1 Lipid phosphate phosphatase 1 [Fusarium oxysporum f. sp. cubense race 4]
bdi-miR5055	evm.model.contig000005.203	EXL95396.1 hypothetical protein FOIG_11932 [Fusarium oxysporum f. sp. cubense tropical race 4 54006]
bdi-miR5055	evm.model.contig000005.745	PCD32882.1 hypothetical protein AU210_009118 [Fusarium oxysporum f. sp. radicis-cucumerinum]
bdi-miR5055	evm.model.contig000010.582	XP_018250474.1 hypothetical protein FOXG_12026 [Fusarium oxysporum f. sp. lycopersici 4287]
bdi-miR5055	evm.model.contig000002.404	EGU82245.1 hypothetical protein FOXB_07246 [Fusarium oxysporum Fo5176]
bdi-miR5055	evm.model.contig000005.257	RKK16373.1 40S ribosomal protein S9 [Fusarium oxysporum f. sp. cepae]
bdi-miR5055	evm.model.contig000010.586	EMT68774.1 hypothetical protein FOC4_g10004860 [Fusarium oxysporum f. sp. cubense race 4]
bdi-miR5055	evm.model.contig000001.2636	EMT68093.1 DNA repair protein rhp7 [Fusarium oxysporum f. sp. cubense race 4]
bdi-miR5055	evm.model.contig000010.590	EXL97616.1 hypothetical protein FOIG_09941 [Fusarium oxysporum f. sp. cubense tropical race 4 54006]
bdi-miR5055	evm.model.contig000001.1571	EXM02311.1 hypothetical protein FOIG_06571 [Fusarium oxysporum f. sp. cubense tropical race 4 54006]
bdi-miR5055	evm.model.contig000001.1686	EMT66419.1 NADH-ubiquinone oxidoreductase 29.9 kDa subunit, mitochondrial [Fusarium oxysporum f. sp. cubense race 4]
bdi-miR5055	evm.model.contig000009.145	EMT71560.1 Lipase 1 [Fusarium oxysporum f. sp. cubense race 4]
bdi-miR5055	evm.model.contig000001.183	EMT70629.1 hypothetical protein FOC4_g10009096 [Fusarium oxysporum f. sp. cubense race 4]
bdi-miR5055	evm.model.contig000003.718	XP_023427998.1 related to Ku70-binding protein [Fusarium fujikuroi IMI 58289]
bdi-miR5055	evm.model.contig000009.275	XP_018247325.1 hypothetical protein FOXG_09896 [Fusarium oxysporum f. sp. lycopersici 4287]
bdi-miR5055	evm.model.contig000001.446	EMT70949.1 Putative inositol oxygenase [Fusarium oxysporum f. sp. cubense race 4]
bdi-miR5055	evm.model.contig000004.572	EXM02892.1 hypothetical protein FOIG_05859 [Fusarium oxysporum f. sp. cubense tropical race 4 54006]
bdi-miR5055	evm.model.contig000001.2439	EGU85486.1 hypothetical protein FOXB_03970 [Fusarium oxysporum Fo5176]
bdi-miR5055	evm.model.contig000001.6	EXL99304.1 hypothetical protein FOIG_09166 [Fusarium oxysporum f. sp. cubense tropical race 4 54006]
bdi-miR5055	evm.model.contig000006.364	EMT65991.1 Allergen Asp f 4 [Fusarium oxysporum f. sp. cubense race 4]
bdi-miR5055	evm.model.contig000001.2618	EMT68113.1 Transport protein particle subunit trs31 [Fusarium oxysporum f. sp. cubense race 4]
bdi-miR5055	evm.model.contig000010.133	EXL92895.1 hypothetical protein FOIG_14070 [Fusarium oxysporum f. sp. cubense tropical race 4 54006]
bdi-miR5055	evm.model.contig000006.455	EMT66102.1 NEDD8-activating enzyme E1 regulatory subunit [Fusarium oxysporum f. sp. cubense race 4]
bdi-miR5055	evm.model.contig000002.419	XP_018249452.1 FK506-binding protein 2 [Fusarium oxysporum f. sp. lycopersici 4287]
bdi-miR5055	evm.model.contig000001.478	XP_018247792.1 hypothetical protein FOXG_10258 [Fusarium oxysporum f. sp. lycopersici 4287]
bdi-miR5055	evm.model.contig000001.1210	EMT69310.1 hypothetical protein FOC4_g10001261 [Fusarium oxysporum f. sp. cubense race 4]
bdi-miR5055	evm.model.contig000009.77	EWZ32942.1 hypothetical protein FOZG_14443 [Fusarium oxysporum Fo47]
bdi-miR5055	evm.model.contig000007.419	EXA36536.1 hypothetical protein FOVG_12446 [Fusarium oxysporum f. sp. pisi HDV247]
bdi-miR5055	evm.model.contig000008.781	XP_018251353.1 hypothetical protein FOXG_12852 [Fusarium oxysporum f. sp. lycopersici 4287]
bdi-miR5055	evm.model.contig000003.789	RKK23319.1 hypothetical protein BFJ65_g5890 [Fusarium oxysporum f. sp. cepae]
bdi-miR5055	evm.model.contig000007.91	EXM20758.1 hypothetical protein FOTG_11401 [Fusarium oxysporum f. sp. vasinfectum 25433]
bdi-miR5055	evm.model.contig000004.13	EMT72409.1 Putative N-acetyltransferase C56E4.07 [Fusarium oxysporum f. sp. cubense race 4]
bdi-miR5055	evm.model.contig000002.751	SCO79815.1 related to cell cycle arrest protein BUB2 [Fusarium oxysporum]
bdi-miR5055	evm.model.contig000005.1039	PCD32525.1 hypothetical protein AU210_008773 [Fusarium oxysporum f. sp. radicis-cucumerinum]
bdi-miR5055	evm.model.contig000019.2	EXL47952.1 hypothetical protein FOCG_10458 [Fusarium oxysporum f. sp. radicis-lycopersici 26381]
bdi-miR5055	evm.model.contig000004.584	EXM02864.1 hypothetical protein FOIG_05846 [Fusarium oxysporum f. sp. cubense tropical race 4 54006]
bdi-miR5055	evm.model.contig000009.243	RKK88208.1 hypothetical protein BFJ69_g64 [Fusarium oxysporum]
bdi-miR5055	evm.model.contig000009.66	XP_018247675.1 hypothetical protein FOXG_10169 [Fusarium oxysporum f. sp. lycopersici 4287]
bdi-miR5055	evm.model.contig000004.819	EMT60320.1 Exocyst complex component EXO84 [Fusarium oxysporum f. sp. cubense race 4]
bdi-miR5055	evm.model.contig000005.775	EXM09043.1 hypothetical protein FOIG_02025 [Fusarium oxysporum f. sp. cubense tropical race 4 54006]
bdi-miR5055	evm.model.contig000008.365	RKK78979.1 hypothetical protein BFJ69_g5206 [Fusarium oxysporum]
bdi-miR5055	evm.model.contig000014.24	KFA63955.1 hypothetical protein S40285_09566 [Stachybotrys chlorohalonata IBT 40285]
bdi-miR5055	evm.model.contig000008.275	XP_018246287.1 hypothetical protein FOXG_09208 [Fusarium oxysporum f. sp. lycopersici 4287]
bdi-miR5055	evm.model.contig000006.284	ENH75072.1 hypothetical protein FOC1_g10010458 [Fusarium oxysporum f. sp. cubense race 1]
bdi-miR5055	evm.model.contig000001.1230	EXL92012.1 hypothetical protein FOIG_14894 [Fusarium oxysporum f. sp. cubense tropical race 4 54006]
bdi-miR5055	evm.model.contig000001.1220	EXL92027.1 hypothetical protein FOIG_14905 [Fusarium oxysporum f. sp. cubense tropical race 4 54006]
bdi-miR5055	evm.model.contig000004.809	EWY96247.1 hypothetical protein FOYG_05031 [Fusarium oxysporum FOSC 3-a]
bdi-miR5055	evm.model.contig000003.790	EMT65343.1 hypothetical protein FOC4_g10011326 [Fusarium oxysporum f. sp. cubense race 4]
bdi-miR5055	evm.model.contig000001.706	EXM01662.1 hypothetical protein FOIG_07195 [Fusarium oxysporum f. sp. cubense tropical race 4 54006]
bdi-miR5055	evm.model.contig000008.44	EMT73644.1 Putative MFS-type transporter PB1E7.08c [Fusarium oxysporum f. sp. cubense race 4]
bdi-miR5055	evm.model.contig000002.45	EXL70518.1 hypothetical protein FOPG_13640 [Fusarium oxysporum f. sp. conglutinans race 2 54008]
bdi-miR5055	evm.model.contig000005.563	EXM09479.1 hypothetical protein FOIG_02285 [Fusarium oxysporum f. sp. cubense tropical race 4 54006]
bdi-miR5055	evm.model.contig000004.638	EXM31762.1 hypothetical protein FOTG_03471 [Fusarium oxysporum f. sp. vasinfectum 25433]
bdi-miR5055	evm.model.contig000009.58	EGU74189.1 hypothetical protein FOXB_15298 [Fusarium oxysporum Fo5176]
bdi-miR5055	evm.model.contig000012.113	RKK10548.1 hypothetical protein BFJ65_g14545 [Fusarium oxysporum f. sp. cepae]
bdi-miR5055	evm.model.contig000002.186	RBQ95459.1 hypothetical protein FVER53263_09746 [Fusarium verticillioides]
bdi-miR5055	evm.model.contig000001.900	XP_018240109.1 NADH dehydrogenase [Fusarium oxysporum f. sp. lycopersici 4287]
bdi-miR5055	evm.model.contig000002.764	EMT62142.1 hypothetical protein FOC4_g10015225 [Fusarium oxysporum f. sp. cubense race 4]
bdi-miR5055	evm.model.contig000005.305	EWZ39305.1 hypothetical protein FOZG_08441 [Fusarium oxysporum Fo47]
bdi-miR5055	evm.model.contig000002.916	EMT61946.1 Autophagy-related protein 33 [Fusarium oxysporum f. sp. cubense race 4]
bdi-miR5055	evm.model.contig000001.2664	EMT68053.1 hypothetical protein FOC4_g10012457 [Fusarium oxysporum f. sp. cubense race 4]
bdi-miR5055	evm.model.contig000003.1313	EXM07410.1 hypothetical protein FOIG_02421 [Fusarium oxysporum f. sp. cubense tropical race 4 54006]
bdi-miR5055	evm.model.contig000001.1398	RKK70209.1 hypothetical protein BFJ69_g12060 [Fusarium oxysporum]
bdi-miR5055	evm.model.contig000003.372	XP_018235627.1 hypothetical protein FOXG_02219 [Fusarium oxysporum f. sp. lycopersici 4287]
bdi-miR5055	evm.model.contig000001.486	EMT70995.1 Ribosome biogenesis protein ERB1 [Fusarium oxysporum f. sp. cubense race 4]
bdi-miR5055	evm.model.contig000001.1522	EMT66231.1 Ankyrin repeat, PH and SEC7 domain containing protein secG [Fusarium oxysporum f. sp. cubense race 4]
bdi-miR5055	evm.model.contig000006.433	EMT66076.1 hypothetical protein FOC4_g10008203 [Fusarium oxysporum f. sp. cubense race 4]
bdi-miR5055	evm.model.contig000003.770	ENH64694.1 t-SNARE affecting a late Golgi compartment protein 1 [Fusarium oxysporum f. sp. cubense race 1]
bdi-miR5055	evm.model.contig000003.54	XP_018236193.1 hypothetical protein FOXG_02569 [Fusarium oxysporum f. sp. lycopersici 4287]
bdi-miR5055	evm.model.contig000002.1469	EMT61276.1 hypothetical protein FOC4_g10014329 [Fusarium oxysporum f. sp. cubense race 4]
bdi-miR5055	evm.model.contig000001.72	EWY92011.1 hypothetical protein FOYG_08917 [Fusarium oxysporum FOSC 3-a]
bdi-miR5055	evm.model.contig000009.774	EMT62906.1 hypothetical protein FOC4_g10001104 [Fusarium oxysporum f. sp. cubense race 4]
bdi-miR5055	evm.model.contig000003.1182	XP_018255429.1 hypothetical protein FOXG_15444 [Fusarium oxysporum f. sp. lycopersici 4287]
bdi-miR5055	evm.model.contig000001.1861	EXL90425.1 hypothetical protein FOIG_16362 [Fusarium oxysporum f. sp. cubense tropical race 4 54006]
bdi-miR5055	evm.model.contig000002.676	RKK29780.1 Kelch repeat-containing protein [Fusarium oxysporum f. sp. cepae]
bdi-miR5055	evm.model.contig000008.499	XP_018246715.1 hypothetical protein FOXG_09451 [Fusarium oxysporum f. sp. lycopersici 4287]
bdi-miR5055	evm.model.contig000015.47	RKK91964.1 hypothetical protein BFJ68_g16046 [Fusarium oxysporum]
bdi-miR5055	evm.model.contig000004.867	EXK92372.1 hypothetical protein FOQG_05548 [Fusarium oxysporum f. sp. raphani 54005]
bdi-miR5055	evm.model.contig000001.354	RKK91297.1 hypothetical protein BFJ71_g11023 [Fusarium oxysporum]
bdi-miR5055	evm.model.contig000014.41	RKL06415.1 UV-damage endonuclease [Fusarium oxysporum]
bdi-miR5055	evm.model.contig000002.712	XP_018232104.1 6-phosphogluconate dehydrogenase, decarboxylating 1 [Fusarium oxysporum f. sp. lycopersici 4287]
bdi-miR5055	evm.model.contig000004.276	EXM03406.1 hypothetical protein FOIG_06219 [Fusarium oxysporum f. sp. cubense tropical race 4 54006]
bdi-miR5055	evm.model.contig000003.919	EMT65194.1 NAD(+) kinase [Fusarium oxysporum f. sp. cubense race 4]
bdi-miR5055	evm.model.contig000010.716	EXK25383.1 hypothetical protein FOMG_17966 [Fusarium oxysporum f. sp. melonis 26406]
bdi-miR5055	evm.model.contig000002.1068	EMT61766.1 hypothetical protein FOC4_g10014835 [Fusarium oxysporum f. sp. cubense race 4]
bdi-miR5055	evm.model.contig000001.744	EGU79390.1 hypothetical protein FOXB_10066 [Fusarium oxysporum Fo5176]
bdi-miR5055	evm.model.contig000001.1707	EGU78284.1 hypothetical protein FOXB_11196 [Fusarium oxysporum Fo5176]
bdi-miR5055	evm.model.contig000003.279	EXM03811.1 hypothetical protein FOIG_05462 [Fusarium oxysporum f. sp. cubense tropical race 4 54006]
bdi-miR5055	evm.model.contig000010.160	EMT69508.1 hypothetical protein FOC4_g10003235 [Fusarium oxysporum f. sp. cubense race 4]
bdi-miR5055	evm.model.contig000005.927	EXM08766.1 alcohol dehydrogenase [Fusarium oxysporum f. sp. cubense tropical race 4 54006]
bdi-miR5055	evm.model.contig000003.747	EMT65392.1 Smad nuclear-interacting protein 1 [Fusarium oxysporum f. sp. cubense race 4]
bdi-miR5055	evm.model.contig000001.1118	EMT63064.1 hypothetical protein FOC4_g10013268 [Fusarium oxysporum f. sp. cubense race 4]
bdi-miR5055	evm.model.contig000005.930	EXM08762.1 hypothetical protein FOIG_01825 [Fusarium oxysporum f. sp. cubense tropical race 4 54006]
bdi-miR5055	evm.model.contig000001.2386	XP_018243731.1 ubiquitin-conjugating enzyme E2 R [Fusarium oxysporum f. sp. lycopersici 4287]
bdi-miR5055	evm.model.contig000001.2390	XP_018243718.1 oxidoreductase [Fusarium oxysporum f. sp. lycopersici 4287]
bdi-miR5055	evm.model.contig000002.81	EXM17142.1 hypothetical protein FOTG_14627 [Fusarium oxysporum f. sp. vasinfectum 25433]
bdi-miR5055	evm.model.contig000012.174	EXA28515.1 hypothetical protein FOVG_19886 [Fusarium oxysporum f. sp. pisi HDV247]
bdi-miR5055	evm.model.contig000002.965	EMT61887.1 Protein transport protein SEC20 [Fusarium oxysporum f. sp. cubense race 4]
bdi-miR5055	evm.model.contig000010.502	EMT68887.1 Chitin deacetylase 1 [Fusarium oxysporum f. sp. cubense race 4]
bdi-miR5055	evm.model.contig000004.209	EXM03509.1 hypothetical protein FOIG_06303 [Fusarium oxysporum f. sp. cubense tropical race 4 54006]
bdi-miR5055	evm.model.contig000003.936	XP_018234480.1 hypothetical protein FOXG_01630 [Fusarium oxysporum f. sp. lycopersici 4287]
bdi-miR5055	evm.model.contig000008.670	XP_007841410.1 Ubiquitin-conjugating enzyme [Pestalotiopsis fici W106-1]
bdi-miR5055	evm.model.contig000005.238	XP_018237946.1 hypothetical protein FOXG_03644 [Fusarium oxysporum f. sp. lycopersici 4287]
bdi-miR5055	evm.model.contig000001.1102	SCO78189.1 uncharacterized protein FRV6_02402 [Fusarium oxysporum]
bdi-miR5055	evm.model.contig000002.559	EWY94616.1 chitin synthase 4 [Fusarium oxysporum FOSC 3-a]
bdi-miR5055	evm.model.contig000002.563	XP_018231767.1 hypothetical protein FOXG_00118 [Fusarium oxysporum f. sp. lycopersici 4287]
bdi-miR5055	evm.model.contig000008.890	EWZ31550.1 hypothetical protein FOZG_14683 [Fusarium oxysporum Fo47]
bdi-miR5055	evm.model.contig000008.419	EMT70189.1 Heavy metal tolerance protein [Fusarium oxysporum f. sp. cubense race 4]
bdi-miR5055	evm.model.contig000001.1591	XP_018238939.1 hypothetical protein FOXG_04287 [Fusarium oxysporum f. sp. lycopersici 4287]
bdi-miR5055	evm.model.contig000002.942	EMT61916.1 hypothetical protein FOC4_g10014989 [Fusarium oxysporum f. sp. cubense race 4]
bdi-miR5055	evm.model.contig000007.622	EMT71992.1 L-tyrosine decarboxylase [Fusarium oxysporum f. sp. cubense race 4]
bdi-miR5055	evm.model.contig000008.609	EXM01013.1 hypothetical protein FOIG_07859 [Fusarium oxysporum f. sp. cubense tropical race 4 54006]
bdi-miR5055	evm.model.contig000002.723	EXM28257.1 hypothetical protein FOTG_05634 [Fusarium oxysporum f. sp. vasinfectum 25433]
bdi-miR5055	evm.model.contig000009.619	EMT74270.1 Ethanolamine utilization protein EutG [Fusarium oxysporum f. sp. cubense race 4]
bdi-miR5055	evm.model.contig000008.909	ENH74924.1 hypothetical protein FOC1_g10002469 [Fusarium oxysporum f. sp. cubense race 1]
bdi-miR5055	evm.model.contig000005.11	EXM20550.1 hypothetical protein FOTG_11432 [Fusarium oxysporum f. sp. vasinfectum 25433]
bdi-miR5055	evm.model.contig000001.2564	XP_018243424.1 hypothetical protein FOXG_07687 [Fusarium oxysporum f. sp. lycopersici 4287]
bdi-miR5055	evm.model.contig000003.893	EGU72131.1 hypothetical protein FOXB_17375 [Fusarium oxysporum Fo5176]
bdi-miR5055	evm.model.contig000001.2805	EMT74472.1 hypothetical protein FOC4_g10000934 [Fusarium oxysporum f. sp. cubense race 4]
bdi-miR5055	evm.model.contig000003.254	EGU77359.1 hypothetical protein FOXB_12128 [Fusarium oxysporum Fo5176]
bdi-miR5055	evm.model.contig000006.295	XP_018249804.1 hypothetical protein FOXG_11531 [Fusarium oxysporum f. sp. lycopersici 4287]
bdi-miR5055	evm.model.contig000003.555	XP_018235269.1 histone acetyltransferase type B subunit 2 [Fusarium oxysporum f. sp. lycopersici 4287]
bdi-miR5055	evm.model.contig000001.202	EMT70656.1 Pre-mRNA-splicing factor 18 [Fusarium oxysporum f. sp. cubense race 4]
bdi-miR5055	evm.model.contig000004.1105	EMT60657.1 Rab GDP-dissociation inhibitor [Fusarium oxysporum f. sp. cubense race 4]
bdi-miR5055	evm.model.contig000004.1104	EMT60656.1 54S ribosomal protein L4, mitochondrial [Fusarium oxysporum f. sp. cubense race 4]
bdi-miR5055	evm.model.contig000012.38	EXK24255.1 hypothetical protein FOMG_19007 [Fusarium oxysporum f. sp. melonis 26406]
bdi-miR5055	evm.model.contig000015.56	EWZ77847.1 hypothetical protein FOWG_17775 [Fusarium oxysporum f. sp. lycopersici MN25]
bdi-miR5055	evm.model.contig000005.204	XP_018238025.1 alpha-N-arabinofuranosidase [Fusarium oxysporum f. sp. lycopersici 4287]
bdi-miR5055	evm.model.contig000001.1154	RKL09154.1 hypothetical protein BFJ68_g9097 [Fusarium oxysporum]
bdi-miR5055	evm.model.contig000005.863	EXM08874.1 hypothetical protein FOIG_01916 [Fusarium oxysporum f. sp. cubense tropical race 4 54006]
bdi-miR5055	evm.model.contig000005.208	EXL95403.1 L-iditol 2-dehydrogenase [Fusarium oxysporum f. sp. cubense tropical race 4 54006]
bdi-miR5055	evm.model.contig000006.812	EXL96285.1 hypothetical protein FOIG_11248 [Fusarium oxysporum f. sp. cubense tropical race 4 54006]
bdi-miR5055	evm.model.contig000004.231	EGU74167.1 hypothetical protein FOXB_15329 [Fusarium oxysporum Fo5176]
bdi-miR5055	evm.model.contig000004.1295	EXL66877.1 hypothetical protein FOPG_16977 [Fusarium oxysporum f. sp. conglutinans race 2 54008]
bdi-miR5055	evm.model.contig000006.538	XP_018253294.1 hypothetical protein FOXG_13883 [Fusarium oxysporum f. sp. lycopersici 4287]
bdi-miR5055	evm.model.contig000003.23	EMT72245.1 hypothetical protein FOC4_g10001694 [Fusarium oxysporum f. sp. cubense race 4]
bdi-miR5055	evm.model.contig000006.287	XP_018249816.1 N-acetylglucosaminylphosphatidylinositol deacetylase [Fusarium oxysporum f. sp. lycopersici 4287]
bdi-miR5055	evm.model.contig000002.1	XP_018258632.1 hypothetical protein FOXG_17572 [Fusarium oxysporum f. sp. lycopersici 4287]
bdi-miR5055	evm.model.contig000003.1114	EMT64968.1 Sterol regulatory element-binding protein cleavage-activating protein [Fusarium oxysporum f. sp. cubense race 4]
bdi-miR5055	evm.model.contig000001.2170	EMT68649.1 Grainyhead-like protein 2 like protein [Fusarium oxysporum f. sp. cubense race 4]
bdi-miR5055	evm.model.contig000014.5	ENH75712.1 hypothetical protein FOC1_g10003871 [Fusarium oxysporum f. sp. cubense race 1]
bdi-miR5055	evm.model.contig000001.1290	EMT67879.1 hypothetical protein FOC4_g10000688 [Fusarium oxysporum f. sp. cubense race 4]
bdi-miR5055	evm.model.contig000006.728	EMT62673.1 hypothetical protein FOC4_g10006299 [Fusarium oxysporum f. sp. cubense race 4]
bdi-miR5055	evm.model.contig000010.497	EMT68892.1 Diacetyl reductase [(R)-acetoin forming] [Fusarium oxysporum f. sp. cubense race 4]
bdi-miR5055	evm.model.contig000008.204	EMT69938.1 Protein PLM2 [Fusarium oxysporum f. sp. cubense race 4]
bdi-miR5055	evm.model.contig000001.756	EMT63471.1 Tryptophanyl-tRNA synthetase, cytoplasmic [Fusarium oxysporum f. sp. cubense race 4]
bdi-miR5055	evm.model.contig000001.1140	EXM24873.1 hypothetical protein FOTG_08352 [Fusarium oxysporum f. sp. vasinfectum 25433]
bdi-miR5055	evm.model.contig000001.924	EXK80289.1 hypothetical protein FOQG_15153 [Fusarium oxysporum f. sp. raphani 54005]
bdi-miR5055	evm.model.contig000002.1347	EMT61422.1 hypothetical protein FOC4_g10014480 [Fusarium oxysporum f. sp. cubense race 4]
bdi-miR5055	evm.model.contig000006.747	RKL03903.1 hypothetical protein BFJ71_g3873 [Fusarium oxysporum]
bdi-miR5055	evm.model.contig000005.782	EXM09032.1 hypothetical protein FOIG_02017 [Fusarium oxysporum f. sp. cubense tropical race 4 54006]
bdi-miR5055	evm.model.contig000004.1288	XP_018751175.1 dihydrodipicolinate synthase [Fusarium verticillioides 7600]
bdi-miR5055	evm.model.contig000009.674	EMT74191.1 hypothetical protein FOC4_g10002671 [Fusarium oxysporum f. sp. cubense race 4]
bdi-miR5055	evm.model.contig000008.582	EXM01051.1 hypothetical protein FOIG_07889 [Fusarium oxysporum f. sp. cubense tropical race 4 54006]
bdi-miR5055	evm.model.contig000006.424	EMT66064.1 Putative phosphatidate cytidylyltransferase [Fusarium oxysporum f. sp. cubense race 4]
bdi-miR5055	evm.model.contig000008.906	KIL85000.1 cupin 2 domain-containing protein [Fusarium avenaceum]
bdi-miR5055	evm.model.contig000002.1148	ENH61240.1 Cell polarity protein alp11 [Fusarium oxysporum f. sp. cubense race 1]
bdi-miR5055	evm.model.contig000009.410	EXL92749.1 hypothetical protein FOIG_14233 [Fusarium oxysporum f. sp. cubense tropical race 4 54006]
bdi-miR530a	evm.model.contig000001.1738	EMT66487.1 Ankyrin-3 [Fusarium oxysporum f. sp. cubense race 4]
bdi-miR530a	evm.model.contig000009.812	EWY84325.1 hypothetical protein FOYG_14078 [Fusarium oxysporum FOSC 3-a]
bdi-miR530a	evm.model.contig000004.46	EXM23851.1 3-oxoacyl-[acyl-carrier protein] reductase [Fusarium oxysporum f. sp. vasinfectum 25433]
bdi-miR530a	evm.model.contig000006.579	XP_018253210.1 hypothetical protein FOXG_13834 [Fusarium oxysporum f. sp. lycopersici 4287]
bdi-miR530a	evm.model.contig000005.872	EXM08859.1 hypothetical protein FOIG_01904 [Fusarium oxysporum f. sp. cubense tropical race 4 54006]
bdi-miR530a	evm.model.contig000008.698	XP_018759120.1 hypothetical protein FVEG_11506 [Fusarium verticillioides 7600]
bdi-miR530a	evm.model.contig000002.1172	EWZ51423.1 hypothetical protein FOZG_01510 [Fusarium oxysporum Fo47]
bdi-miR530a	evm.model.contig000005.881	EXK99440.1 hypothetical protein FOQG_01965 [Fusarium oxysporum f. sp. raphani 54005]
bdi-miR530a	evm.model.contig000002.1154	SCO79376.1 uncharacterized protein FRV6_03589 [Fusarium oxysporum]
bdi-miR530a	evm.model.contig000002.445	XP_018249489.1 small nuclear ribonucleoprotein F [Fusarium oxysporum f. sp. lycopersici 4287]
bdi-miR530a	evm.model.contig000002.1745	ENH75325.1 hypothetical protein FOC1_g10001339 [Fusarium oxysporum f. sp. cubense race 1]
bdi-miR530a	evm.model.contig000007.679	EMT72068.1 hypothetical protein FOC4_g10003917 [Fusarium oxysporum f. sp. cubense race 4]
bdi-miR530a	evm.model.contig000004.556	EXM02921.1 hypothetical protein FOIG_05880 [Fusarium oxysporum f. sp. cubense tropical race 4 54006]
bdi-miR530a	evm.model.contig000012.130	RKK91837.1 hypothetical protein BFJ68_g16089 [Fusarium oxysporum]
bdi-miR530a	evm.model.contig000007.419	EXA36536.1 hypothetical protein FOVG_12446 [Fusarium oxysporum f. sp. pisi HDV247]
bdi-miR530a	evm.model.contig000010.286	XP_018250931.1 hypothetical protein FOXG_12365 [Fusarium oxysporum f. sp. lycopersici 4287]
bdi-miR530a	evm.model.contig000003.1237	XP_018255331.1 hypothetical protein FOXG_21900 [Fusarium oxysporum f. sp. lycopersici 4287]
bdi-miR530a	evm.model.contig000001.1897	EMT67136.1 Putative protein YgeA [Fusarium oxysporum f. sp. cubense race 4]
bdi-miR530a	evm.model.contig000002.1538	XP_018233782.1 biotin synthetase [Fusarium oxysporum f. sp. lycopersici 4287]
bdi-miR530a	evm.model.contig000005.938	EXM08752.1 hypothetical protein FOIG_01816 [Fusarium oxysporum f. sp. cubense tropical race 4 54006]
bdi-miR530a	evm.model.contig000010.191	EXL92850.1 hypothetical protein FOIG_14024 [Fusarium oxysporum f. sp. cubense tropical race 4 54006]
bdi-miR530b	evm.model.contig000004.46	EXM23851.1 3-oxoacyl-[acyl-carrier protein] reductase [Fusarium oxysporum f. sp. vasinfectum 25433]
bdi-miR530b	evm.model.contig000007.419	EXA36536.1 hypothetical protein FOVG_12446 [Fusarium oxysporum f. sp. pisi HDV247]
bdi-miR530b	evm.model.contig000010.191	EXL92850.1 hypothetical protein FOIG_14024 [Fusarium oxysporum f. sp. cubense tropical race 4 54006]
bdi-miR530b	evm.model.contig000012.130	RKK91837.1 hypothetical protein BFJ68_g16089 [Fusarium oxysporum]
bdi-miR530b	evm.model.contig000002.1172	EWZ51423.1 hypothetical protein FOZG_01510 [Fusarium oxysporum Fo47]
bdi-miR530b	evm.model.contig000005.872	EXM08859.1 hypothetical protein FOIG_01904 [Fusarium oxysporum f. sp. cubense tropical race 4 54006]
bdi-miR530b	evm.model.contig000002.1154	SCO79376.1 uncharacterized protein FRV6_03589 [Fusarium oxysporum]
bdi-miR530b	evm.model.contig000008.698	XP_018759120.1 hypothetical protein FVEG_11506 [Fusarium verticillioides 7600]
bdi-miR530b	evm.model.contig000001.1738	EMT66487.1 Ankyrin-3 [Fusarium oxysporum f. sp. cubense race 4]
bdi-miR530b	evm.model.contig000002.1538	XP_018233782.1 biotin synthetase [Fusarium oxysporum f. sp. lycopersici 4287]
bdi-miR530b	evm.model.contig000010.286	XP_018250931.1 hypothetical protein FOXG_12365 [Fusarium oxysporum f. sp. lycopersici 4287]
bdi-miR530b	evm.model.contig000005.938	EXM08752.1 hypothetical protein FOIG_01816 [Fusarium oxysporum f. sp. cubense tropical race 4 54006]
bdi-miR530b	evm.model.contig000006.579	XP_018253210.1 hypothetical protein FOXG_13834 [Fusarium oxysporum f. sp. lycopersici 4287]
bdi-miR530b	evm.model.contig000005.881	EXK99440.1 hypothetical protein FOQG_01965 [Fusarium oxysporum f. sp. raphani 54005]
bdi-miR530b	evm.model.contig000001.1897	EMT67136.1 Putative protein YgeA [Fusarium oxysporum f. sp. cubense race 4]
bdi-miR530b	evm.model.contig000004.556	EXM02921.1 hypothetical protein FOIG_05880 [Fusarium oxysporum f. sp. cubense tropical race 4 54006]
bdi-miR530b	evm.model.contig000002.445	XP_018249489.1 small nuclear ribonucleoprotein F [Fusarium oxysporum f. sp. lycopersici 4287]
bdi-miR530b	evm.model.contig000002.1745	ENH75325.1 hypothetical protein FOC1_g10001339 [Fusarium oxysporum f. sp. cubense race 1]
bdi-miR530b	evm.model.contig000003.1237	XP_018255331.1 hypothetical protein FOXG_21900 [Fusarium oxysporum f. sp. lycopersici 4287]
bdi-miR530b	evm.model.contig000009.812	EWY84325.1 hypothetical protein FOYG_14078 [Fusarium oxysporum FOSC 3-a]
bdi-miR530b	evm.model.contig000007.679	EMT72068.1 hypothetical protein FOC4_g10003917 [Fusarium oxysporum f. sp. cubense race 4]
bdi-miR7740-5p	evm.model.contig000003.328	EXK84159.1 hypothetical protein FOQG_11658 [Fusarium oxysporum f. sp. raphani 54005]
bdi-miR7740-5p	evm.model.contig000005.334	ENH70982.1 hypothetical protein FOC1_g10008353 [Fusarium oxysporum f. sp. cubense race 1]
bdi-miR7740-5p	evm.model.contig000001.1015	EXL45081.1 hypothetical protein FOCG_13844 [Fusarium oxysporum f. sp. radicis-lycopersici 26381]
bdi-miR7740-5p	evm.model.contig000011.48	EXA28637.1 hypothetical protein FOVG_19767 [Fusarium oxysporum f. sp. pisi HDV247]
bdi-miR7740-5p	evm.model.contig000005.221	XP_018746091.1 small nuclear ribonucleoprotein [Fusarium verticillioides 7600]
bdi-miR7740-5p	evm.model.contig000001.2146	EMT68673.1 hypothetical protein FOC4_g10013093 [Fusarium oxysporum f. sp. cubense race 4]
bdi-miR7740-5p	evm.model.contig000004.1142	SCV35390.1 uncharacterized protein FFFS_04713 [Fusarium fujikuroi]
bdi-miR7740-5p	evm.model.contig000001.2405	EGU85524.1 hypothetical protein FOXB_04008 [Fusarium oxysporum Fo5176]
bdi-miR7740-5p	evm.model.contig000011.163	EXA28637.1 hypothetical protein FOVG_19767 [Fusarium oxysporum f. sp. pisi HDV247]
bdi-miR7740-5p	evm.model.contig000004.1197	EMT60731.1 hypothetical protein FOC4_g10012012 [Fusarium oxysporum f. sp. cubense race 4]
bdi-miR7740-5p	evm.model.contig000001.2715	RKL35696.1 hypothetical protein BFJ70_g7870 [Fusarium oxysporum]
bdi-miR7740-5p	evm.model.contig000002.603	EWY94524.1 hypothetical protein FOYG_07215 [Fusarium oxysporum FOSC 3-a]
bdi-miR7779-5p	evm.model.contig000004.667	XP_018242151.1 peroxisomal hydratase-dehydrogenase-epimerase [Fusarium oxysporum f. sp. lycopersici 4287]
bdi-miR7779-5p	evm.model.contig000008.404	XP_018246548.1 mitochondrial import inner membrane translocase subunit TIM9 [Fusarium oxysporum f. sp. lycopersici 4287]
bdi-miR7779-5p	evm.model.contig000010.497	EMT68892.1 Diacetyl reductase [(R)-acetoin forming] [Fusarium oxysporum f. sp. cubense race 4]
bdi-miR7779-5p	evm.model.contig000001.631	EMT63627.1 hypothetical protein FOC4_g10013865 [Fusarium oxysporum f. sp. cubense race 4]
bdi-miR7779-5p	evm.model.contig000001.479	EXL96818.1 ribonuclease P/MRP protein subunit POP1 [Fusarium oxysporum f. sp. cubense tropical race 4 54006]
bdi-miR7779-5p	evm.model.contig000002.539	ENH60575.1 THO complex subunit 3 [Fusarium oxysporum f. sp. cubense race 1]
bdi-miR7779-5p	evm.model.contig000002.1162	EXM11772.1 transcription elongation factor B, polypeptide 1 [Fusarium oxysporum f. sp. cubense tropical race 4 54006]
bdi-miR7779-5p	evm.model.contig000005.61	EXL94630.1 hypothetical protein FOIG_12479 [Fusarium oxysporum f. sp. cubense tropical race 4 54006]
bdi-miR7779-5p	evm.model.contig000001.982	XP_018239957.1 hypothetical protein FOXG_05016 [Fusarium oxysporum f. sp. lycopersici 4287]
bdi-miR7779-5p	evm.model.contig000010.354	EMT69070.1 hypothetical protein FOC4_g10005171 [Fusarium oxysporum f. sp. cubense race 4]
bdi-miR7779-5p	evm.model.contig000007.440	EWY82529.1 hypothetical protein FOYG_14618 [Fusarium oxysporum FOSC 3-a]
bdi-miR7779-5p	evm.model.contig000002.1481	RKK70728.1 hypothetical protein BFJ69_g11614 [Fusarium oxysporum]
bdi-miR7779-5p	evm.model.contig000001.2062	XP_018238102.1 hypothetical protein FOXG_18638 [Fusarium oxysporum f. sp. lycopersici 4287]
bdi-miR7779-5p	evm.model.contig000010.658	EGU81931.1 hypothetical protein FOXB_07534 [Fusarium oxysporum Fo5176]
bdi-miR7779-5p	evm.model.contig000012.79	XP_018242537.1 potassium/sodium efflux P-type ATPase, fungal-type [Fusarium oxysporum f. sp. lycopersici 4287]
bdi-miR7779-5p	evm.model.contig000014.82	RKK64705.1 hypothetical protein BFJ69_g16601 [Fusarium oxysporum]
bdi-miR7779-5p	evm.model.contig000007.424	EMT67390.1 Aliphatic nitrilase [Fusarium oxysporum f. sp. cubense race 4]
bdi-miR7779-5p	evm.model.contig000010.493	RKK66232.1 Ammonium transporter 1 [Fusarium oxysporum]
bdi-miR7779-5p	evm.model.contig000004.299	EWY95335.1 hypothetical protein FOYG_04406 [Fusarium oxysporum FOSC 3-a]
bdi-miR7779-5p	evm.model.contig000004.1069	EMT60613.1 hypothetical protein FOC4_g10011889 [Fusarium oxysporum f. sp. cubense race 4]
bdi-miR7779-5p	evm.model.contig000015.103	RKK64705.1 hypothetical protein BFJ69_g16601 [Fusarium oxysporum]
bdi-miR7779-5p	evm.model.contig000001.492	XP_018240982.1 sterol O-acyltransferase [Fusarium oxysporum f. sp. lycopersici 4287]
bdi-miR7779-5p	evm.model.contig000010.684	EXL94518.1 hypothetical protein FOIG_12713 [Fusarium oxysporum f. sp. cubense tropical race 4 54006]
bdi-miR7779-5p	evm.model.contig000007.390	ENH64883.1 2-amino-3-carboxymuconate-6-semialdehyde decarboxylase [Fusarium oxysporum f. sp. cubense race 1]
bdi-miR7779-5p	evm.model.contig000001.172	XP_018248411.1 glucose-fructose oxidoreductase [Fusarium oxysporum f. sp. lycopersici 4287]
bdi-miR7779-5p	evm.model.contig000004.904	XP_018751805.1 hypothetical protein FVEG_06341 [Fusarium verticillioides 7600]
bdi-miR7779-5p	evm.model.contig000002.1738	EWY92289.1 hypothetical protein FOYG_05869 [Fusarium oxysporum FOSC 3-a]
bdi-miR7779-5p	evm.model.contig000004.17	EMT72416.1 Putative protein yukJ [Fusarium oxysporum f. sp. cubense race 4]
bdi-miR7779-5p	evm.model.contig000001.2829	EWZ94007.1 hypothetical protein FOWG_06640 [Fusarium oxysporum f. sp. lycopersici MN25]
bdi-miR7779-5p	evm.model.contig000001.1727	EMT66472.1 hypothetical protein FOC4_g10006877 [Fusarium oxysporum f. sp. cubense race 4]
bdi-miR7779-5p	evm.model.contig000001.1490	EXA43895.1 hypothetical protein FOVG_08733 [Fusarium oxysporum f. sp. pisi HDV247]
bdi-miR7779-5p	evm.model.contig000001.209	EMT70665.1 Glutathione S-transferase 1 [Fusarium oxysporum f. sp. cubense race 4]
bdi-miR7779-5p	evm.model.contig000001.1822	EMT66601.1 5-methylthioadenosine/S-adenosylhomocysteine deaminase [Fusarium oxysporum f. sp. cubense race 4]
bdi-miR7779-5p	evm.model.contig000005.565	EXM09475.1 hypothetical protein FOIG_02283 [Fusarium oxysporum f. sp. cubense tropical race 4 54006]
bdi-miR7779-5p	evm.model.contig000003.559	EMT63865.1 Putative WD repeat-containing protein C2E1P5.05 [Fusarium oxysporum f. sp. cubense race 4]
bdi-miR7779-5p	evm.model.contig000008.510	EMT70293.1 Anaphase-promoting complex subunit 4 [Fusarium oxysporum f. sp. cubense race 4]
bdi-miR7779-5p	evm.model.contig000001.1462	EMT66158.1 Altered inheritance of mitochondria protein 18, mitochondrial [Fusarium oxysporum f. sp. cubense race 4]
bdi-miR7779-5p	evm.model.contig000009.191	EXK28290.1 enoyl-CoA hydratase [Fusarium oxysporum f. sp. melonis 26406]
bdi-miR7779-5p	evm.model.contig000008.366	XP_018246451.1 hypothetical protein FOXG_09306 [Fusarium oxysporum f. sp. lycopersici 4287]
bdi-miR7779-5p	evm.model.contig000011.203	KLO93780.1 nitrate reductase [Fusarium fujikuroi]
bdi-miR7779-5p	evm.model.contig000009.34	EXL45164.1 hypothetical protein FOCG_12575 [Fusarium oxysporum f. sp. radicis-lycopersici 26381]
bdi-miR7779-5p	evm.model.contig000001.38	EMT70441.1 hypothetical protein FOC4_g10008891 [Fusarium oxysporum f. sp. cubense race 4]
bdi-miR7779-5p	evm.model.contig000002.384	AHD25901.1 VeA protein [Fusarium oxysporum f. cubense]
bdi-miR7779-5p	evm.model.contig000001.690	XP_018746560.1 hypothetical protein FVEG_15130 [Fusarium verticillioides 7600]
bdi-miR7779-5p	evm.model.contig000001.2545	XP_018243446.1 transcription initiation factor TFIIH subunit 2 [Fusarium oxysporum f. sp. lycopersici 4287]
bdi-miR7779-5p	evm.model.contig000004.155	XP_018241250.1 CDK-activating kinase assembly factor MAT1 [Fusarium oxysporum f. sp. lycopersici 4287]
bgy-miR529	evm.model.contig000001.2153	XP_018244092.1 hypothetical protein FOXG_08127 [Fusarium oxysporum f. sp. lycopersici 4287]
bgy-miR529	evm.model.contig000001.561	EMT63710.1 hypothetical protein FOC4_g10013957 [Fusarium oxysporum f. sp. cubense race 4]
bgy-miR529	evm.model.contig000001.232	XP_018248271.1 hypothetical protein FOXG_10531 [Fusarium oxysporum f. sp. lycopersici 4287]
bgy-miR529	evm.model.contig000003.1120	EGU87245.1 hypothetical protein FOXB_02227 [Fusarium oxysporum Fo5176]
bgy-miR529	evm.model.contig000001.2246	EXM06533.1 hypothetical protein FOIG_03297 [Fusarium oxysporum f. sp. cubense tropical race 4 54006]
bgy-miR529	evm.model.contig000006.404	ENH75202.1 Monocarboxylate transporter 8 [Fusarium oxysporum f. sp. cubense race 1]
bgy-miR529	evm.model.contig000009.674	EMT74191.1 hypothetical protein FOC4_g10002671 [Fusarium oxysporum f. sp. cubense race 4]
bgy-miR529	evm.model.contig000007.231	XP_018252382.1 MFS transporter, SP family, general alpha glucoside:H+ symporter [Fusarium oxysporum f. sp. lycopersici 4287]
bgy-miR529	evm.model.contig000003.932	RKK59689.1 hypothetical protein BFJ67_g2447 [Fusarium oxysporum f. sp. cepae]
bgy-miR529	evm.model.contig000005.1098	EXM08514.1 hypothetical protein FOIG_01598 [Fusarium oxysporum f. sp. cubense tropical race 4 54006]
bgy-miR529	evm.model.contig000008.715	EMT73248.1 hypothetical protein FOC4_g10004614 [Fusarium oxysporum f. sp. cubense race 4]
bgy-miR529	evm.model.contig000004.348	EXM03286.1 GPI mannosyltransferase 2 [Fusarium oxysporum f. sp. cubense tropical race 4 54006]
bgy-miR529	evm.model.contig000003.1246	EMT72827.1 Putative transcriptional regulatory protein C11D3.07c [Fusarium oxysporum f. sp. cubense race 4]
bgy-miR529	evm.model.contig000007.559	EGU87363.1 hypothetical protein FOXB_02122 [Fusarium oxysporum Fo5176]
bgy-miR529	evm.model.contig000004.759	EXL95660.1 hypothetical protein FOIG_11774 [Fusarium oxysporum f. sp. cubense tropical race 4 54006]
bgy-miR529	evm.model.contig000007.57	KPM43562.1 hypothetical protein AK830_g2995 [Neonectria ditissima]
bgy-miR529	evm.model.contig000009.500	RKL42101.1 hypothetical protein BFJ70_g4844 [Fusarium oxysporum]
bgy-miR529	evm.model.contig000007.53	KIL92380.1 hypothetical protein FAVG1_04791 [Fusarium avenaceum]
bgy-miR529	evm.model.contig000002.414	EXM10212.1 hypothetical protein FOIG_00406 [Fusarium oxysporum f. sp. cubense tropical race 4 54006]
bgy-miR529	evm.model.contig000001.872	EXM33086.1 hypothetical protein FOTG_03186 [Fusarium oxysporum f. sp. vasinfectum 25433]
bgy-miR529	evm.model.contig000015.55
cas-miR159c-5	evm.model.contig000007.424	EMT67390.1 Aliphatic nitrilase [Fusarium oxysporum f. sp. cubense race 4]
cas-miR159c-5	evm.model.contig000004.651	EXL94369.1 hypothetical protein FOIG_12920 [Fusarium oxysporum f. sp. cubense tropical race 4 54006]
cas-miR159c-5	evm.model.contig000004.623	EXL94435.1 hypothetical protein FOIG_12955 [Fusarium oxysporum f. sp. cubense tropical race 4 54006]
cas-miR159c-5	evm.model.contig000012.228
cas-miR159c-5	evm.model.contig000001.1500	EGU85904.1 hypothetical protein FOXB_03571 [Fusarium oxysporum Fo5176]
cas-miR159c-5	evm.model.contig000001.396	XP_018247972.1 thioredoxin 1 [Fusarium oxysporum f. sp. lycopersici 4287]
cas-miR159c-5	evm.model.contig000003.465	XP_018235467.1 hypothetical protein FOXG_02125 [Fusarium oxysporum f. sp. lycopersici 4287]
cas-miR159c-5	evm.model.contig000004.451	RKK92771.1 hypothetical protein BFJ71_g9971 [Fusarium oxysporum]
cas-miR159c-5	evm.model.contig000012.47	RKL03357.1 hypothetical protein BFJ70_g17275 [Fusarium oxysporum]
cas-miR159c-5	evm.model.contig000007.756	EXK35713.1 hypothetical protein FOMG_08923 [Fusarium oxysporum f. sp. melonis 26406]
cas-miR159c-5	evm.model.contig000006.692	RKK98974.1 Sodium/potassium-transporting ATPase subunit alpha-2 [Fusarium oxysporum]
cas-miR159c-5	evm.model.contig000001.295	EGU77466.1 hypothetical protein FOXB_12017 [Fusarium oxysporum Fo5176]
cas-miR159c-5	evm.model.contig000007.212	EMT67659.1 Quinate permease [Fusarium oxysporum f. sp. cubense race 4]
cas-miR159c-5	evm.model.contig000004.734	EXL94241.1 hypothetical protein FOIG_12819 [Fusarium oxysporum f. sp. cubense tropical race 4 54006]
cas-miR159c-5	evm.model.contig000003.515	EXM04246.1 hypothetical protein FOIG_05736 [Fusarium oxysporum f. sp. cubense tropical race 4 54006]
cas-miR159c-5	evm.model.contig000001.1197	EWY89889.1 hypothetical protein FOYG_07534 [Fusarium oxysporum FOSC 3-a]
cas-miR159c-5	evm.model.contig000001.872	EXM33086.1 hypothetical protein FOTG_03186 [Fusarium oxysporum f. sp. vasinfectum 25433]
cas-miR159c-5	evm.model.contig000008.319	EXK37254.1 hypothetical protein FOMG_08075 [Fusarium oxysporum f. sp. melonis 26406]
cas-miR159c-5	evm.model.contig000003.889	RKK22520.1 hypothetical protein BFJ65_g5117 [Fusarium oxysporum f. sp. cepae]
cas-miR159c-5	evm.model.contig000001.388	EMT70880.1 hypothetical protein FOC4_g10009353 [Fusarium oxysporum f. sp. cubense race 4]
cas-miR159c-5	evm.model.contig000002.1323	EXM12103.1 hypothetical protein FOIG_01498 [Fusarium oxysporum f. sp. cubense tropical race 4 54006]
cas-miR159c-5	evm.model.contig000007.780	EXL90457.1 hypothetical protein FOIG_16289 [Fusarium oxysporum f. sp. cubense tropical race 4 54006]
cas-miR159c-5	evm.model.contig000001.1410	RKK70225.1 hypothetical protein BFJ69_g12076 [Fusarium oxysporum]
cas-miR159c-5	evm.model.contig000005.831	EWZ40441.1 ATP-binding cassette, subfamily G (WHITE), member 2, PDR [Fusarium oxysporum Fo47]
cas-miR159c-5	evm.model.contig000007.189	EXK86511.1 aspartate aminotransferase [Fusarium oxysporum f. sp. raphani 54005]
cme-miR171h	evm.model.contig000001.1637	EGU86589.1 hypothetical protein FOXB_02918 [Fusarium oxysporum Fo5176]
cme-miR171h	evm.model.contig000005.357	XP_018237701.1 hypothetical protein FOXG_03505 [Fusarium oxysporum f. sp. lycopersici 4287]
cme-miR171h	evm.model.contig000004.670	XP_018242154.1 hypothetical protein FOXG_06349 [Fusarium oxysporum f. sp. lycopersici 4287]
cme-miR171h	evm.model.contig000002.123	XP_018248920.1 hypothetical protein FOXG_20420 [Fusarium oxysporum f. sp. lycopersici 4287]
cme-miR171h	evm.model.contig000006.350	RKK82719.1 hypothetical protein BFJ69_g2978 [Fusarium oxysporum]
cme-miR171h	evm.model.contig000013.21	PNP53598.1 hypothetical protein FNYG_15721 [Fusarium nygamai]
cme-miR171h	evm.model.contig000007.546	EMT71891.1 hypothetical protein FOC4_g10003735 [Fusarium oxysporum f. sp. cubense race 4]
cme-miR171h	evm.model.contig000001.1225	SCO78371.1 related to dimethylaniline monooxygenase [Fusarium oxysporum]
cme-miR171h	evm.model.contig000010.355	XP_018250832.1 hypothetical protein FOXG_20710 [Fusarium oxysporum f. sp. lycopersici 4287]
cme-miR171h	evm.model.contig000004.563	EXK35541.1 hypothetical protein FOMG_10624 [Fusarium oxysporum f. sp. melonis 26406]
cme-miR171h	evm.model.contig000003.121	EMT64379.1 hypothetical protein FOC4_g10010878 [Fusarium oxysporum f. sp. cubense race 4]
cme-miR171h	evm.model.contig000010.288	EXL92608.1 hypothetical protein FOIG_14348 [Fusarium oxysporum f. sp. cubense tropical race 4 54006]
cme-miR171h	evm.model.contig000003.296	EXM03835.1 hypothetical protein FOIG_05482 [Fusarium oxysporum f. sp. cubense tropical race 4 54006]
cme-miR171h	evm.model.contig000009.47	EMT71691.1 hypothetical protein FOC4_g10010206 [Fusarium oxysporum f. sp. cubense race 4]
cme-miR171h	evm.model.contig000002.999	EGU88371.1 hypothetical protein FOXB_01170 [Fusarium oxysporum Fo5176]
cme-miR530a	evm.model.contig000005.881	EXK99440.1 hypothetical protein FOQG_01965 [Fusarium oxysporum f. sp. raphani 54005]
cme-miR530a	evm.model.contig000010.286	XP_018250931.1 hypothetical protein FOXG_12365 [Fusarium oxysporum f. sp. lycopersici 4287]
cme-miR530a	evm.model.contig000003.1237	XP_018255331.1 hypothetical protein FOXG_21900 [Fusarium oxysporum f. sp. lycopersici 4287]
cme-miR530a	evm.model.contig000002.1172	EWZ51423.1 hypothetical protein FOZG_01510 [Fusarium oxysporum Fo47]
cme-miR530a	evm.model.contig000012.130	RKK91837.1 hypothetical protein BFJ68_g16089 [Fusarium oxysporum]
cme-miR530a	evm.model.contig000009.90	EXL99441.1 hypothetical protein FOIG_08487 [Fusarium oxysporum f. sp. cubense tropical race 4 54006]
cme-miR530a	evm.model.contig000001.1738	EMT66487.1 Ankyrin-3 [Fusarium oxysporum f. sp. cubense race 4]
cme-miR530a	evm.model.contig000004.556	EXM02921.1 hypothetical protein FOIG_05880 [Fusarium oxysporum f. sp. cubense tropical race 4 54006]
cme-miR530a	evm.model.contig000005.938	EXM08752.1 hypothetical protein FOIG_01816 [Fusarium oxysporum f. sp. cubense tropical race 4 54006]
cme-miR530a	evm.model.contig000002.1154	SCO79376.1 uncharacterized protein FRV6_03589 [Fusarium oxysporum]
cme-miR530a	evm.model.contig000007.419	EXA36536.1 hypothetical protein FOVG_12446 [Fusarium oxysporum f. sp. pisi HDV247]
cme-miR530a	evm.model.contig000002.445	XP_018249489.1 small nuclear ribonucleoprotein F [Fusarium oxysporum f. sp. lycopersici 4287]
cme-miR530a	evm.model.contig000002.1745	ENH75325.1 hypothetical protein FOC1_g10001339 [Fusarium oxysporum f. sp. cubense race 1]
cme-miR530a	evm.model.contig000001.1897	EMT67136.1 Putative protein YgeA [Fusarium oxysporum f. sp. cubense race 4]
cme-miR530a	evm.model.contig000007.679	EMT72068.1 hypothetical protein FOC4_g10003917 [Fusarium oxysporum f. sp. cubense race 4]
cme-miR530a	evm.model.contig000006.579	XP_018253210.1 hypothetical protein FOXG_13834 [Fusarium oxysporum f. sp. lycopersici 4287]
cme-miR530a	evm.model.contig000002.1538	XP_018233782.1 biotin synthetase [Fusarium oxysporum f. sp. lycopersici 4287]
cme-miR530a	evm.model.contig000008.698	XP_018759120.1 hypothetical protein FVEG_11506 [Fusarium verticillioides 7600]
cme-miR530a	evm.model.contig000009.812	EWY84325.1 hypothetical protein FOYG_14078 [Fusarium oxysporum FOSC 3-a]
cme-miR854	evm.model.contig000009.140	EMT71569.1 Phosphate-repressible phosphate permease [Fusarium oxysporum f. sp. cubense race 4]
cme-miR854	evm.model.contig000009.327	PCD26739.1 hypothetical protein AU210_013161 [Fusarium oxysporum f. sp. radicis-cucumerinum]
cme-miR854	evm.model.contig000002.876	XP_018232443.1 hypothetical protein FOXG_00461 [Fusarium oxysporum f. sp. lycopersici 4287]
cme-miR854	evm.model.contig000001.2486	XP_018243554.1 hypothetical protein FOXG_07770 [Fusarium oxysporum f. sp. lycopersici 4287]
cme-miR854	evm.model.contig000002.819	EMT62074.1 hypothetical protein FOC4_g10015153 [Fusarium oxysporum f. sp. cubense race 4]
cme-miR854	evm.model.contig000004.307	XP_018241505.1 hypothetical protein FOXG_05941 [Fusarium oxysporum f. sp. lycopersici 4287]
cme-miR854	evm.model.contig000009.556	XP_018246932.1 hypothetical protein FOXG_09588 [Fusarium oxysporum f. sp. lycopersici 4287]
cme-miR854	evm.model.contig000005.950	XP_018236554.1 hypothetical protein FOXG_18416 [Fusarium oxysporum f. sp. lycopersici 4287]
cme-miR854	evm.model.contig000009.558	EMT71053.1 N amino acid transport system protein [Fusarium oxysporum f. sp. cubense race 4]
cme-miR854	evm.model.contig000006.636	EMT62562.1 hypothetical protein FOC4_g10006183 [Fusarium oxysporum f. sp. cubense race 4]
cme-miR854	evm.model.contig000009.34	EXL45164.1 hypothetical protein FOCG_12575 [Fusarium oxysporum f. sp. radicis-lycopersici 26381]
cme-miR854	evm.model.contig000001.2035	EXK44818.1 hypothetical protein FOMG_03481 [Fusarium oxysporum f. sp. melonis 26406]
cme-miR854	evm.model.contig000004.1371	EXL94998.1 hypothetical protein FOIG_12440 [Fusarium oxysporum f. sp. cubense tropical race 4 54006]
cme-miR854	evm.model.contig000001.301	EXL97174.1 hypothetical protein FOIG_10837 [Fusarium oxysporum f. sp. cubense tropical race 4 54006]
cme-miR854	evm.model.contig000004.730	RKK79271.1 hypothetical protein BFJ69_g5003 [Fusarium oxysporum]
cme-miR854	evm.model.contig000011.220	EXM15791.1 hypothetical protein FOTG_15883 [Fusarium oxysporum f. sp. vasinfectum 25433]
cme-miR854	evm.model.contig000002.1666	EGU88991.1 hypothetical protein FOXB_00503 [Fusarium oxysporum Fo5176]
cme-miR854	evm.model.contig000011.238	XP_018248874.1 hypothetical protein FOXG_10949 [Fusarium oxysporum f. sp. lycopersici 4287]
cme-miR854	evm.model.contig000001.1837	EMT66625.1 High-affinity glucose transporter [Fusarium oxysporum f. sp. cubense race 4]
cme-miR854	evm.model.contig000003.288	EXM03822.1 3',5'-cyclic-nucleotide phosphodiesterase [Fusarium oxysporum f. sp. cubense tropical race 4 54006]
cme-miR854	evm.model.contig000002.667	EMT62255.1 30 kDa heat shock protein [Fusarium oxysporum f. sp. cubense race 4]
cme-miR854	evm.model.contig000002.886	XP_018232461.1 hypothetical protein FOXG_00473 [Fusarium oxysporum f. sp. lycopersici 4287]
cme-miR854	evm.model.contig000010.353	XP_018250835.1 hypothetical protein FOXG_12291 [Fusarium oxysporum f. sp. lycopersici 4287]
cme-miR854	evm.model.contig000004.1164	EXL99988.1 hypothetical protein FOIG_08068 [Fusarium oxysporum f. sp. cubense tropical race 4 54006]
cme-miR854	evm.model.contig000003.1284	EMT72776.1 N amino acid transport system protein [Fusarium oxysporum f. sp. cubense race 4]
cme-miR854	evm.model.contig000001.986	XP_018239946.1 hypothetical protein FOXG_05012 [Fusarium oxysporum f. sp. lycopersici 4287]
cme-miR854	evm.model.contig000010.452	RKK73373.1 hypothetical protein BFJ69_g9376 [Fusarium oxysporum]
cme-miR854	evm.model.contig000004.1178	XP_018245473.1 hypothetical protein FOXG_08596 [Fusarium oxysporum f. sp. lycopersici 4287]
cme-miR854	evm.model.contig000007.491	XP_018252771.1 hypothetical protein FOXG_13512 [Fusarium oxysporum f. sp. lycopersici 4287]
cme-miR854	evm.model.contig000001.1377	EMT72570.1 Choline transport protein [Fusarium oxysporum f. sp. cubense race 4]
cme-miR854	evm.model.contig000012.21	EGU86787.1 hypothetical protein FOXB_02694 [Fusarium oxysporum Fo5176]
cme-miR854	evm.model.contig000006.656	EWZ30008.1 hypothetical protein FOZG_16201 [Fusarium oxysporum Fo47]
cme-miR854	evm.model.contig000001.1154	RKL09154.1 hypothetical protein BFJ68_g9097 [Fusarium oxysporum]
cme-miR854	evm.model.contig000002.1315	SCO79200.1 uncharacterized protein FRV6_03413 [Fusarium oxysporum]
cme-miR854	evm.model.contig000010.305	XP_018250903.1 cytochrome P450 oxidoreductase [Fusarium oxysporum f. sp. lycopersici 4287]
cme-miR854	evm.model.contig000010.310	EGU83068.1 hypothetical protein FOXB_06412 [Fusarium oxysporum Fo5176]
cme-miR854	evm.model.contig000001.449	EMT70952.1 hypothetical protein FOC4_g10009428 [Fusarium oxysporum f. sp. cubense race 4]
cme-miR854	evm.model.contig000001.668	XP_018240575.1 hypothetical protein FOXG_05367 [Fusarium oxysporum f. sp. lycopersici 4287]
cme-miR854	evm.model.contig000010.306	XP_018250902.1 hypothetical protein FOXG_12342 [Fusarium oxysporum f. sp. lycopersici 4287]
cme-miR854	evm.model.contig000003.1414	EMT69258.1 Choline transport protein [Fusarium oxysporum f. sp. cubense race 4]
cme-miR854	evm.model.contig000010.152	EMT69516.1 hypothetical protein FOC4_g10003246 [Fusarium oxysporum f. sp. cubense race 4]
cme-miR854	evm.model.contig000009.711	EMT74135.1 hypothetical protein FOC4_g10002611 [Fusarium oxysporum f. sp. cubense race 4]
cme-miR854	evm.model.contig000010.32	EXM16648.1 hypothetical protein FOTG_15079 [Fusarium oxysporum f. sp. vasinfectum 25433]
cme-miR854	evm.model.contig000007.618	EMT71986.1 WW domain-containing oxidoreductase [Fusarium oxysporum f. sp. cubense race 4]
cme-miR854	evm.model.contig000004.356	XP_018241578.1 hydroxyacid-oxoacid transhydrogenase [Fusarium oxysporum f. sp. lycopersici 4287]
cme-miR854	evm.model.contig000004.1387	EMT60989.1 hypothetical protein FOC4_g10012280 [Fusarium oxysporum f. sp. cubense race 4]
cme-miR854	evm.model.contig000002.237	EXM09878.1 MFS transporter, FHS family, L-fucose permease [Fusarium oxysporum f. sp. cubense tropical race 4 54006]
cme-miR854	evm.model.contig000002.912	EMT61951.1 Heat shock protein 16 [Fusarium oxysporum f. sp. cubense race 4]
cme-miR854	evm.model.contig000009.241	EXA35875.1 hypothetical protein FOVG_12996 [Fusarium oxysporum f. sp. pisi HDV247]
cme-miR854	evm.model.contig000001.1693	EMT66429.1 Vacuolar cation/proton exchanger 2 [Fusarium oxysporum f. sp. cubense race 4]
cme-miR854	evm.model.contig000010.480	EWZ33616.1 hypothetical protein FOZG_13328 [Fusarium oxysporum Fo47]
cme-miR854	evm.model.contig000001.64	EGU79232.1 hypothetical protein FOXB_10263 [Fusarium oxysporum Fo5176]
cme-miR854	evm.model.contig000004.1392	XP_018245834.1 hypothetical protein FOXG_08857 [Fusarium oxysporum f. sp. lycopersici 4287]
cme-miR854	evm.model.contig000005.583	EXM09428.1 hypothetical protein FOIG_02257 [Fusarium oxysporum f. sp. cubense tropical race 4 54006]
cme-miR854	evm.model.contig000009.198	RKK11289.1 hypothetical protein BFJ65_g13172 [Fusarium oxysporum f. sp. cepae]
cme-miR854	evm.model.contig000009.730	EXA34109.1 hypothetical protein FOVG_14958 [Fusarium oxysporum f. sp. pisi HDV247]
cme-miR854	evm.model.contig000003.1045	EXM07845.1 hypothetical protein FOIG_02766 [Fusarium oxysporum f. sp. cubense tropical race 4 54006]
cme-miR854	evm.model.contig000002.1356	XP_018233446.1 hypothetical protein FOXG_00982 [Fusarium oxysporum f. sp. lycopersici 4287]
cme-miR854	evm.model.contig000001.2631	EXM07215.1 STE24 endopeptidase [Fusarium oxysporum f. sp. cubense tropical race 4 54006]
cme-miR854	evm.model.contig000007.287	EMT67560.1 L-saccharopine oxidase [Fusarium oxysporum f. sp. cubense race 4]
cme-miR854	evm.model.contig000005.514	EXM09581.1 mitochondrial trans-2-enoyl-CoA reductase [Fusarium oxysporum f. sp. cubense tropical race 4 54006]
cme-miR854	evm.model.contig000002.1396	EMT61363.1 hypothetical protein FOC4_g10014418 [Fusarium oxysporum f. sp. cubense race 4]
cme-miR854	evm.model.contig000008.513	XP_018246747.1 hypothetical protein FOXG_09464 [Fusarium oxysporum f. sp. lycopersici 4287]
cme-miR854	evm.model.contig000002.202	XP_018249054.1 hypothetical protein FOXG_11069 [Fusarium oxysporum f. sp. lycopersici 4287]
cme-miR854	evm.model.contig000005.162	EXA39817.1 hypothetical protein FOVG_08853 [Fusarium oxysporum f. sp. pisi HDV247]
cme-miR854	evm.model.contig000003.1200	XP_018255396.1 hypothetical protein FOXG_15426 [Fusarium oxysporum f. sp. lycopersici 4287]
cme-miR854	evm.model.contig000006.366	EMT65994.1 Calcium channel YVC1 [Fusarium oxysporum f. sp. cubense race 4]
cme-miR854	evm.model.contig000009.210	EXK28318.1 hypothetical protein FOMG_15304 [Fusarium oxysporum f. sp. melonis 26406]
cme-miR854	evm.model.contig000005.294	XP_009259653.1 hypothetical protein FPSE_08260 [Fusarium pseudograminearum CS3096]
cme-miR854	evm.model.contig000011.189	EXM13768.1 hypothetical protein FOTG_17793 [Fusarium oxysporum f. sp. vasinfectum 25433]
cme-miR854	evm.model.contig000006.169	RKK13770.1 hypothetical protein BFJ65_g12991 [Fusarium oxysporum f. sp. cepae]
cme-miR854	evm.model.contig000014.7	XP_018258715.1 hypothetical protein FOXG_17645 [Fusarium oxysporum f. sp. lycopersici 4287]
cme-miR854	evm.model.contig000001.2006	EMT66985.1 hypothetical protein FOC4_g10003524 [Fusarium oxysporum f. sp. cubense race 4]
cme-miR854	evm.model.contig000003.1269	EMT72797.1 hypothetical protein FOC4_g10004280 [Fusarium oxysporum f. sp. cubense race 4]
cme-miR854	evm.model.contig000006.795	EXL96307.1 hypothetical protein FOIG_11269 [Fusarium oxysporum f. sp. cubense tropical race 4 54006]
cme-miR854	evm.model.contig000014.44	RKK60078.1 hypothetical protein BFJ69_g17252 [Fusarium oxysporum]
cme-miR854	evm.model.contig000001.680	XP_018240551.1 V-type proton ATPase proteolipid subunit [Fusarium oxysporum f. sp. lycopersici 4287]
cme-miR854	evm.model.contig000008.748	XP_018251279.1 succinyl-CoA ligase [GDP-forming] subunit beta, mitochondrial [Fusarium oxysporum f. sp. lycopersici 4287]
cme-miR854	evm.model.contig000008.743	XP_018251272.1 hypothetical protein FOXG_12814 [Fusarium oxysporum f. sp. lycopersici 4287]
cme-miR854	evm.model.contig000004.5	EXL93249.1 hypothetical protein FOIG_13663 [Fusarium oxysporum f. sp. cubense tropical race 4 54006]
cme-miR854	evm.model.contig000008.242	RKL47884.1 hypothetical protein BFJ70_g2251 [Fusarium oxysporum]
cme-miR854	evm.model.contig000004.786	EMT60279.1 hypothetical protein FOC4_g10011547 [Fusarium oxysporum f. sp. cubense race 4]
cme-miR854	evm.model.contig000001.1074	EXL98620.1 hypothetical protein FOIG_09375 [Fusarium oxysporum f. sp. cubense tropical race 4 54006]
cme-miR854	evm.model.contig000003.1013	XP_018754128.1 fatty acid elongase 3 [Fusarium verticillioides 7600]
cme-miR854	evm.model.contig000010.719	EXM13407.1 alcohol dehydrogenase 1 [Fusarium oxysporum f. sp. vasinfectum 25433]
cme-miR854	evm.model.contig000010.135	EGU76486.1 hypothetical protein FOXB_13011 [Fusarium oxysporum Fo5176]
cme-miR854	evm.model.contig000004.922	XP_018245075.1 DNA-binding protein creA [Fusarium oxysporum f. sp. lycopersici 4287]
cme-miR854	evm.model.contig000003.1278	RKL37773.1 hypothetical protein BFJ70_g6726 [Fusarium oxysporum]
cme-miR854	evm.model.contig000003.1014	EMT65091.1 hypothetical protein FOC4_g10011066 [Fusarium oxysporum f. sp. cubense race 4]
cme-miR854	evm.model.contig000008.732	EMT73269.1 Flocculation suppression protein [Fusarium oxysporum f. sp. cubense race 4]
cme-miR854	evm.model.contig000004.348	EXM03286.1 GPI mannosyltransferase 2 [Fusarium oxysporum f. sp. cubense tropical race 4 54006]
cme-miR854	evm.model.contig000012.96	EXK23985.1 hypothetical protein FOMG_19267 [Fusarium oxysporum f. sp. melonis 26406]
cme-miR854	evm.model.contig000010.289	EMT69152.1 Acid phosphatase PHO1 [Fusarium oxysporum f. sp. cubense race 4]
cme-miR854	evm.model.contig000010.272	EGU74441.1 hypothetical protein FOXB_15039 [Fusarium oxysporum Fo5176]
cme-miR854	evm.model.contig000004.476	XP_018241772.1 hypothetical protein FOXG_06114 [Fusarium oxysporum f. sp. lycopersici 4287]
cme-miR854	evm.model.contig000014.94	EWZ78611.1 hypothetical protein FOWG_17180 [Fusarium oxysporum f. sp. lycopersici MN25]
cme-miR854	evm.model.contig000006.763	XP_018252908.1 MFS transporter, SP family, general alpha glucoside:H+ symporter [Fusarium oxysporum f. sp. lycopersici 4287]
cme-miR854	evm.model.contig000002.516	EMT66728.1 Monothiol glutaredoxin-4 [Fusarium oxysporum f. sp. cubense race 4]
cme-miR854	evm.model.contig000009.433	EWZ32418.1 hypothetical protein FOZG_13972 [Fusarium oxysporum Fo47]
cme-miR854	evm.model.contig000001.2826	EXL93179.1 hypothetical protein FOIG_13826 [Fusarium oxysporum f. sp. cubense tropical race 4 54006]
cme-miR854	evm.model.contig000005.1000	EXM08652.1 hypothetical protein FOIG_01728 [Fusarium oxysporum f. sp. cubense tropical race 4 54006]
cme-miR854	evm.model.contig000006.876	PCD20261.1 hypothetical protein AU210_016673 [Fusarium oxysporum f. sp. radicis-cucumerinum]
cme-miR854	evm.model.contig000002.1046	EMT61791.1 hypothetical protein FOC4_g10014860 [Fusarium oxysporum f. sp. cubense race 4]
cme-miR854	evm.model.contig000008.283	EMT70033.1 hypothetical protein FOC4_g10008474 [Fusarium oxysporum f. sp. cubense race 4]
cme-miR854	evm.model.contig000003.38	SCO82717.1 related to sugar transporter [Fusarium oxysporum]
cme-miR854	evm.model.contig000001.360	EMT70848.1 hypothetical protein FOC4_g10009321 [Fusarium oxysporum f. sp. cubense race 4]
cme-miR854	evm.model.contig000001.1004	OCK77506.1 hypothetical protein K432DRAFT_427966 [Lepidopterella palustris CBS 459.81]
cme-miR854	evm.model.contig000001.1552	EMT66265.1 Chaperone protein DnaJ [Fusarium oxysporum f. sp. cubense race 4]
cme-miR854	evm.model.contig000013.94	XP_018254952.1 hypothetical protein FOXG_14921 [Fusarium oxysporum f. sp. lycopersici 4287]
cme-miR854	evm.model.contig000001.1540	XP_018239037.1 sterol O-acyltransferase [Fusarium oxysporum f. sp. lycopersici 4287]
cme-miR854	evm.model.contig000003.155	XP_018236041.1 hypothetical protein FOXG_02460 [Fusarium oxysporum f. sp. lycopersici 4287]
cme-miR854	evm.model.contig000010.204	EXM21552.1 hypothetical protein FOTG_10489 [Fusarium oxysporum f. sp. vasinfectum 25433]
cme-miR854	evm.model.contig000001.2306	XP_018243849.1 hypothetical protein FOXG_07968 [Fusarium oxysporum f. sp. lycopersici 4287]
cme-miR854	evm.model.contig000001.1567	EMT66282.1 hypothetical protein FOC4_g10006681 [Fusarium oxysporum f. sp. cubense race 4]
cme-miR854	evm.model.contig000001.294	EGU77465.1 hypothetical protein FOXB_12016 [Fusarium oxysporum Fo5176]
cme-miR854	evm.model.contig000004.886	EXK92416.1 methyltransferase [Fusarium oxysporum f. sp. raphani 54005]
cme-miR854	evm.model.contig000010.534	SCO76496.1 related to hexose transporter protein [Fusarium oxysporum]
cme-miR854	evm.model.contig000003.1085	CVK93421.1 related to Ypt-interacting protein YIP2 [Fusarium proliferatum]
cme-miR854	evm.model.contig000001.282	XP_018248166.1 eukaryotic translation initiation factor 3 subunit L [Fusarium oxysporum f. sp. lycopersici 4287]
cme-miR854	evm.model.contig000003.1157	EXM07648.1 hypothetical protein FOIG_02629 [Fusarium oxysporum f. sp. cubense tropical race 4 54006]
cme-miR854	evm.model.contig000001.493	XP_018240980.1 hypothetical protein FOXG_05563 [Fusarium oxysporum f. sp. lycopersici 4287]
cme-miR854	evm.model.contig000004.236	EXM03472.1 hypothetical protein FOIG_06273 [Fusarium oxysporum f. sp. cubense tropical race 4 54006]
cme-miR854	evm.model.contig000007.788	RKK07063.1 Maltose permease MAL31 [Fusarium oxysporum f. sp. cepae]
cme-miR854	evm.model.contig000001.2090	EMT66877.1 GPI transamidase component gaa1 [Fusarium oxysporum f. sp. cubense race 4]
cme-miR854	evm.model.contig000007.272	ENH63636.1 Pyrimidine pathway regulatory protein 1 [Fusarium oxysporum f. sp. cubense race 1]
cme-miR854	evm.model.contig000008.379	EXM05010.1 hypothetical protein FOIG_05101 [Fusarium oxysporum f. sp. cubense tropical race 4 54006]
cme-miR854	evm.model.contig000008.375	XP_018246470.1 hypothetical protein FOXG_09317 [Fusarium oxysporum f. sp. lycopersici 4287]
cme-miR854	evm.model.contig000009.481	EGU78153.1 hypothetical protein FOXB_11344 [Fusarium oxysporum Fo5176]
cme-miR854	evm.model.contig000015.43	EXM15791.1 hypothetical protein FOTG_15883 [Fusarium oxysporum f. sp. vasinfectum 25433]
cme-miR854	evm.model.contig000003.1310	EXM07413.1 hypothetical protein FOIG_02424 [Fusarium oxysporum f. sp. cubense tropical race 4 54006]
cme-miR854	evm.model.contig000007.729	PCD25399.1 hypothetical protein AU210_014506 [Fusarium oxysporum f. sp. radicis-cucumerinum]
cme-miR854	evm.model.contig000012.227	PNP57718.1 hypothetical protein FNYG_15212 [Fusarium nygamai]
cme-miR854	evm.model.contig000013.29	XP_018248874.1 hypothetical protein FOXG_10949 [Fusarium oxysporum f. sp. lycopersici 4287]
cme-miR854	evm.model.contig000003.1124	EXM07708.1 hypothetical protein FOIG_02668 [Fusarium oxysporum f. sp. cubense tropical race 4 54006]
cme-miR854	evm.model.contig000008.350	EXA38610.1 ATP synthase mitochondrial F1 complex assembly factor 1 [Fusarium oxysporum f. sp. pisi HDV247]
cme-miR854	evm.model.contig000001.86	EMT70511.1 hypothetical protein FOC4_g10008974 [Fusarium oxysporum f. sp. cubense race 4]
cme-miR854	evm.model.contig000001.1529	EMT66238.1 hypothetical protein FOC4_g10006634 [Fusarium oxysporum f. sp. cubense race 4]
cme-miR854	evm.model.contig000008.174	XP_018246133.1 vesicle-associated membrane protein 7 [Fusarium oxysporum f. sp. lycopersici 4287]
cme-miR854	evm.model.contig000004.116	EMT71855.1 Putative lysosomal cobalamin transporter [Fusarium oxysporum f. sp. cubense race 4]
cme-miR854	evm.model.contig000001.2051	EMT66919.1 hypothetical protein FOC4_g10003456 [Fusarium oxysporum f. sp. cubense race 4]
cme-miR854	evm.model.contig000013.27	EXK23985.1 hypothetical protein FOMG_19267 [Fusarium oxysporum f. sp. melonis 26406]
cme-miR854	evm.model.contig000005.962	RKL04678.1 Potassium transporter 5 [Fusarium oxysporum]
cme-miR854	evm.model.contig000010.436	EMT68970.1 hypothetical protein FOC4_g10005067 [Fusarium oxysporum f. sp. cubense race 4]
cme-miR854	evm.model.contig000003.552	XP_018235277.1 hypothetical protein FOXG_02028 [Fusarium oxysporum f. sp. lycopersici 4287]
cme-miR854	evm.model.contig000002.89	XP_018248874.1 hypothetical protein FOXG_10949 [Fusarium oxysporum f. sp. lycopersici 4287]
cme-miR854	evm.model.contig000001.593	XP_018240734.1 hypothetical protein FOXG_05453 [Fusarium oxysporum f. sp. lycopersici 4287]
cme-miR854	evm.model.contig000004.661	XP_023426367.1 probable methyltransferase DPH5 [Fusarium fujikuroi IMI 58289]
cme-miR854	evm.model.contig000001.2154	EXM06356.1 hypothetical protein FOIG_03188 [Fusarium oxysporum f. sp. cubense tropical race 4 54006]
cme-miR854	evm.model.contig000004.831	EMT60334.1 hypothetical protein FOC4_g10011603 [Fusarium oxysporum f. sp. cubense race 4]
cme-miR854	evm.model.contig000001.819	RKK64878.1 hypothetical protein BFJ67_g311 [Fusarium oxysporum f. sp. cepae]
cme-miR854	evm.model.contig000001.2652	XP_018243288.1 hypothetical protein FOXG_07583 [Fusarium oxysporum f. sp. lycopersici 4287]
cme-miR854	evm.model.contig000005.497	EGU77748.1 hypothetical protein FOXB_11770 [Fusarium oxysporum Fo5176]
cme-miR854	evm.model.contig000001.2231	EMT68570.1 hypothetical protein FOC4_g10012987 [Fusarium oxysporum f. sp. cubense race 4]
cme-miR854	evm.model.contig000001.798	XP_018240321.1 hypothetical protein FOXG_05224 [Fusarium oxysporum f. sp. lycopersici 4287]
FoHS2-milR32	evm.model.contig000007.674	EXM19115.1 hypothetical protein FOTG_12900 [Fusarium oxysporum f. sp. vasinfectum 25433]
FoHS2-milR32	evm.model.contig000005.645	EXM09323.1 methionyl-tRNA synthetase [Fusarium oxysporum f. sp. cubense tropical race 4 54006]
FoHS2-milR32	evm.model.contig000004.959	RBA17071.1 hypothetical protein FPRO05_01795 [Fusarium proliferatum]
FoHS2-milR32	evm.model.contig000008.769	EMT73311.1 37S ribosomal protein S28, mitochondrial [Fusarium oxysporum f. sp. cubense race 4]
FoHS2-milR32	evm.model.contig000001.818	EMT63403.1 hypothetical protein FOC4_g10013628 [Fusarium oxysporum f. sp. cubense race 4]
FoHS2-milR32	evm.model.contig000002.1431	EMT61320.1 hypothetical protein FOC4_g10014374 [Fusarium oxysporum f. sp. cubense race 4]
FoHS2-milR32	evm.model.contig000007.767	EMT72204.1 hypothetical protein FOC4_g10004065 [Fusarium oxysporum f. sp. cubense race 4]
FoHS2-milR32	evm.model.contig000001.1262	RKK75196.1 hypothetical protein BFJ69_g7945 [Fusarium oxysporum]
FoHS2-milR32	evm.model.contig000006.112	EMT65670.1 hypothetical protein FOC4_g10007778 [Fusarium oxysporum f. sp. cubense race 4]
FoHS2-milR32	evm.model.contig000003.545	EXM04336.1 hypothetical protein FOIG_05771 [Fusarium oxysporum f. sp. cubense tropical race 4 54006]
FoHS2-milR32	evm.model.contig000009.755	RKK95873.1 hypothetical protein BFJ68_g14609 [Fusarium oxysporum]
FoHS2-milR19	evm.model.contig000003.451	XP_018235489.1 hypothetical protein FOXG_02141 [Fusarium oxysporum f. sp. lycopersici 4287]
FoHS2-milR19	evm.model.contig000003.985	EMT65121.1 hypothetical protein FOC4_g10011098 [Fusarium oxysporum f. sp. cubense race 4]
FoHS2-milR19	evm.model.contig000006.137	RKK80177.1 hypothetical protein BFJ69_g4367 [Fusarium oxysporum]
FoHS2-milR19	evm.model.contig000014.55	EXA30339.1 hypothetical protein FOVG_18266 [Fusarium oxysporum f. sp. pisi HDV247]
FoHS2-milR19	evm.model.contig000001.1411	EXL90381.1 hypothetical protein FOIG_16381 [Fusarium oxysporum f. sp. cubense tropical race 4 54006]
FoHS2-milR19	evm.model.contig000001.639	XP_018240654.1 60S ribosomal protein L5 [Fusarium oxysporum f. sp. lycopersici 4287]
FoHS2-milR19	evm.model.contig000002.1149	ENH61241.1 E3 ubiquitin-protein ligase SDIR1 [Fusarium oxysporum f. sp. cubense race 1]
FoHS2-milR19	evm.model.contig000010.600	EMT68757.1 hypothetical protein FOC4_g10004842 [Fusarium oxysporum f. sp. cubense race 4]
FoHS2-milR19	evm.model.contig000011.145	PCD21328.1 hypothetical protein AU210_016294 [Fusarium oxysporum f. sp. radicis-cucumerinum]
FoHS2-milR19	evm.model.contig000012.23	EMT62920.1 hypothetical protein FOC4_g10001118 [Fusarium oxysporum f. sp. cubense race 4]
FoHS2-milR19	evm.model.contig000012.20	RKK89122.1 hypothetical protein BFJ68_g16781 [Fusarium oxysporum]
FoHS2-milR19	evm.model.contig000006.131	EXM05309.1 hypothetical protein FOIG_03915 [Fusarium oxysporum f. sp. cubense tropical race 4 54006]
FoHS2-milR19	evm.model.contig000001.1417	EMT74607.1 Dihydroxyacetone kinase [Fusarium oxysporum f. sp. cubense race 4]
FoHS2-milR19	evm.model.contig000005.805	EXM08974.1 Ca2+:H+ antiporter [Fusarium oxysporum f. sp. cubense tropical race 4 54006]
FoHS2-milR19	evm.model.contig000014.51	RKK82833.1 hypothetical protein BFJ68_g17508 [Fusarium oxysporum]
FoHS2-milR19	evm.model.contig000001.1413	EXM02033.1 hypothetical protein FOIG_06348 [Fusarium oxysporum f. sp. cubense tropical race 4 54006]
FoHS2-milR19	evm.model.contig000001.1410	RKK70225.1 hypothetical protein BFJ69_g12076 [Fusarium oxysporum]
FoHS2-milR19	evm.model.contig000002.1141	EXM11739.1 hypothetical protein FOIG_01281 [Fusarium oxysporum f. sp. cubense tropical race 4 54006]
FoHS2-milR19	evm.model.contig000010.353	XP_018250835.1 hypothetical protein FOXG_12291 [Fusarium oxysporum f. sp. lycopersici 4287]
FoHS2-milR19	evm.model.contig000005.801	EXM08980.1 hypothetical protein FOIG_01995 [Fusarium oxysporum f. sp. cubense tropical race 4 54006]
FoHS2-milR19	evm.model.contig000002.1147	XP_018233023.1 hypothetical protein FOXG_00749 [Fusarium oxysporum f. sp. lycopersici 4287]
FoHS2-milR19	evm.model.contig000013.85	RKK10782.1 hypothetical protein BFJ65_g14778 [Fusarium oxysporum f. sp. cepae]
FoHS2-milR19	evm.model.contig000007.359	EMT67478.1 hypothetical protein FOC4_g10005570 [Fusarium oxysporum f. sp. cubense race 4]
FoHS2-milR19	evm.model.contig000001.634	PCD35354.1 hypothetical protein AU210_007928 [Fusarium oxysporum f. sp. radicis-cucumerinum]
FoHS2-milR19	evm.model.contig000002.443	EMT64410.1 D-arabinitol 2-dehydrogenase [ribulose-forming] [Fusarium oxysporum f. sp. cubense race 4]
FoHS2-milR19	evm.model.contig000005.371	EXL94143.1 phospho-2-dehydro-3-deoxyheptonate aldolase, tyrosine-inhibited [Fusarium oxysporum f. sp. cubense tropical race 4 54006]
FoHS2-milR19	evm.model.contig000003.180	XP_018236007.1 50S ribosomal protein L14 [Fusarium oxysporum f. sp. lycopersici 4287]
FoHS2-milR19	evm.model.contig000003.231	EXM03720.1 nuclear distribution protein nudE like 1 [Fusarium oxysporum f. sp. cubense tropical race 4 54006]
FoHS2-milR19	evm.model.contig000011.146	XP_018256616.1 hypothetical protein FOXG_16080 [Fusarium oxysporum f. sp. lycopersici 4287]
FoHS2-milR19	evm.model.contig000007.684	EMT72076.1 hypothetical protein FOC4_g10003926 [Fusarium oxysporum f. sp. cubense race 4]
FoHS2-milR19	evm.model.contig000001.1415	EGU74710.1 hypothetical protein FOXB_14787 [Fusarium oxysporum Fo5176]
FoHS2-milR19	evm.model.contig000005.809	ENH62047.1 Bifunctional protein RIB2 [Fusarium oxysporum f. sp. cubense race 1]
FoHS2-milR19	evm.model.contig000002.441	EWY80097.1 hypothetical protein FOYG_16185 [Fusarium oxysporum FOSC 3-a]
FoHS2-milR19	evm.model.contig000003.187	EMT64298.1 N amino acid transport system protein [Fusarium oxysporum f. sp. cubense race 4]
FoHS2-milR19	evm.model.contig000003.189	EXM03657.1 hypothetical protein FOIG_05349 [Fusarium oxysporum f. sp. cubense tropical race 4 54006]
FoHS2-milR19	evm.model.contig000003.986	EMT65120.1 hypothetical protein FOC4_g10011097 [Fusarium oxysporum f. sp. cubense race 4]
FoHS2-milR19	evm.model.contig000013.89	EXL39367.1 hypothetical protein FOCG_18021 [Fusarium oxysporum f. sp. radicis-lycopersici 26381]
FoHS2-milR19	evm.model.contig000007.429	EMT67383.1 Putative heme-binding peroxidase [Fusarium oxysporum f. sp. cubense race 4]
FoHS2-milR19	evm.model.contig000003.238	XP_018235904.1 40S ribosomal protein S7 [Fusarium oxysporum f. sp. lycopersici 4287]
FoHS2-milR19	evm.model.contig000012.27	EXK26245.1 hypothetical protein FOMG_17147 [Fusarium oxysporum f. sp. melonis 26406]
FoHS2-milR19	evm.model.contig000003.987	XP_018234393.1 hypothetical protein FOXG_01580 [Fusarium oxysporum f. sp. lycopersici 4287]
FoHS2-milR19	evm.model.contig000001.633	EMT63622.1 Putative pectate lyase F [Fusarium oxysporum f. sp. cubense race 4]
FoHS2-milR19	evm.model.contig000007.352	EMT67486.1 Metallocarboxypeptidase A [Fusarium oxysporum f. sp. cubense race 4]
FoHS2-milR19	evm.model.contig000002.245	XP_018249131.1 oxidoreductase [Fusarium oxysporum f. sp. lycopersici 4287]
FoHS2-milR19	evm.model.contig000002.1415	EMT61342.1 Salicylaldehyde dehydrogenase [Fusarium oxysporum f. sp. cubense race 4]
FoHS2-milR19	evm.model.contig000014.56	RKL16709.1 hypothetical protein BFJ70_g14918 [Fusarium oxysporum]
FoHS2-milR19	evm.model.contig000008.622	XP_023433554.1 uncharacterized protein FFUJ_08446 [Fusarium fujikuroi IMI 58289]
FoHS2-milR19	evm.model.contig000007.422	EMT67392.1 3-hydroxybenzoate 6-hydroxylase [Fusarium oxysporum f. sp. cubense race 4]
FoHS2-milR19	evm.model.contig000005.806	EXM08971.1 hypothetical protein FOIG_01990 [Fusarium oxysporum f. sp. cubense tropical race 4 54006]
FoHS2-milR19	evm.model.contig000003.233	EXM03726.1 hypothetical protein FOIG_05401 [Fusarium oxysporum f. sp. cubense tropical race 4 54006]
FoHS2-milR19	evm.model.contig000014.59	RKL16704.1 hypothetical protein BFJ70_g14913 [Fusarium oxysporum]
FoHS2-milR19	evm.model.contig000001.638	EXM01526.1 hypothetical protein FOIG_07115 [Fusarium oxysporum f. sp. cubense tropical race 4 54006]
FoHS2-milR19	evm.model.contig000003.182	XP_018236004.1 peptidyl-prolyl cis-trans isomerase ssp-1 [Fusarium oxysporum f. sp. lycopersici 4287]
FoHS2-milR19	evm.model.contig000003.183	EMT64303.1 hypothetical protein FOC4_g10010798 [Fusarium oxysporum f. sp. cubense race 4]
FoHS2-milR19	evm.model.contig000013.84	EWZ28506.1 hypothetical protein FOZG_17817 [Fusarium oxysporum Fo47]
FoHS2-milR19	evm.model.contig000006.642	XP_018253096.1 hypothetical protein FOXG_13762 [Fusarium oxysporum f. sp. lycopersici 4287]
FoHS2-milR19	evm.model.contig000002.445	XP_018249489.1 small nuclear ribonucleoprotein F [Fusarium oxysporum f. sp. lycopersici 4287]
FoHS2-milR19	evm.model.contig000011.142	RKK74680.1 hypothetical protein BFJ71_g17232 [Fusarium oxysporum]
FoHS2-milR19	evm.model.contig000003.232	EXM03722.1 hypothetical protein FOIG_05400 [Fusarium oxysporum f. sp. cubense tropical race 4 54006]
FoHS2-milR19	evm.model.contig000002.530	EWY94689.1 hypothetical protein FOYG_07305 [Fusarium oxysporum FOSC 3-a]
FoHS2-milR19	evm.model.contig000007.683	EXL98156.1 hypothetical protein FOIG_09713 [Fusarium oxysporum f. sp. cubense tropical race 4 54006]
FoHS2-milR19	evm.model.contig000001.632	EXM01509.1 hypothetical protein FOIG_07106 [Fusarium oxysporum f. sp. cubense tropical race 4 54006]
FoHS2-milR19	evm.model.contig000007.354	XP_018252565.1 hypothetical protein FOXG_13350 [Fusarium oxysporum f. sp. lycopersici 4287]
FoHS2-milR19	evm.model.contig000002.444	XP_018249488.1 hypothetical protein FOXG_11334 [Fusarium oxysporum f. sp. lycopersici 4287]
FoHS2-milR19	evm.model.contig000003.457	XP_018235477.1 proteasome component PRE6 [Fusarium oxysporum f. sp. lycopersici 4287]
FoHS2-milR19	evm.model.contig000003.185	EXM03651.1 hypothetical protein FOIG_05345 [Fusarium oxysporum f. sp. cubense tropical race 4 54006]
FoHS2-milR19	evm.model.contig000001.1419	EXM02041.1 cytochrome-b5 reductase [Fusarium oxysporum f. sp. cubense tropical race 4 54006]
FoHS2-milR19	evm.model.contig000002.1145	EMT61669.1 hypothetical protein FOC4_g10014733 [Fusarium oxysporum f. sp. cubense race 4]
FoHS2-milR19	evm.model.contig000015.92
FoHS2-milR19	evm.model.contig000005.379	EGU76065.1 hypothetical protein FOXB_13431 [Fusarium oxysporum Fo5176]
FoHS2-milR19	evm.model.contig000003.186	EXM03654.1 hypothetical protein FOIG_05346 [Fusarium oxysporum f. sp. cubense tropical race 4 54006]
FoHS2-milR19	evm.model.contig000007.688	EMT72082.1 hypothetical protein FOC4_g10003932 [Fusarium oxysporum f. sp. cubense race 4]
FoHS2-milR19	evm.model.contig000008.620	EGU83540.1 hypothetical protein FOXB_05950 [Fusarium oxysporum Fo5176]
FoHS2-milR19	evm.model.contig000005.378	ENH65399.1 Plasma membrane ATPase 1 [Fusarium oxysporum f. sp. cubense race 1]
FoHS2-milR19	evm.model.contig000001.2306	XP_018243849.1 hypothetical protein FOXG_07968 [Fusarium oxysporum f. sp. lycopersici 4287]
FoHS2-milR19	evm.model.contig000001.2303	EXM06629.1 hypothetical protein FOIG_03359 [Fusarium oxysporum f. sp. cubense tropical race 4 54006]
FoHS2-milR19	evm.model.contig000001.2167	EGU84547.1 hypothetical protein FOXB_04965 [Fusarium oxysporum Fo5176]
FoHS2-milR19	evm.model.contig000015.84	EXM15264.1 hypothetical protein FOTG_16393 [Fusarium oxysporum f. sp. vasinfectum 25433]
FoHS2-milR19	evm.model.contig000007.165	EMT67720.1 hypothetical protein FOC4_g10005828 [Fusarium oxysporum f. sp. cubense race 4]
FoHS2-milR19	evm.model.contig000006.270	EMT65876.1 Acetylxylan esterase 2 [Fusarium oxysporum f. sp. cubense race 4]
FoHS2-milR19	evm.model.contig000005.498	RKK72519.1 hypothetical protein BFJ69_g10073 [Fusarium oxysporum]
FoHS2-milR19	evm.model.contig000005.140	EXL94736.1 hypothetical protein FOIG_12582 [Fusarium oxysporum f. sp. cubense tropical race 4 54006]
FoHS2-milR19	evm.model.contig000010.350	EMT69076.1 hypothetical protein FOC4_g10005177 [Fusarium oxysporum f. sp. cubense race 4]
FoHS2-milR19	evm.model.contig000001.2307	EMT68485.1 Cytokinesis protein sepA [Fusarium oxysporum f. sp. cubense race 4]
FoHS2-milR19	evm.model.contig000004.1030	EMT60567.1 hypothetical protein FOC4_g10011843 [Fusarium oxysporum f. sp. cubense race 4]
FoHS2-milR19	evm.model.contig000004.1031	EWY96673.1 hypothetical protein FOYG_05292 [Fusarium oxysporum FOSC 3-a]
FoHS2-milR19	evm.model.contig000008.367	EXM04976.1 hypothetical protein FOIG_05085 [Fusarium oxysporum f. sp. cubense tropical race 4 54006]
FoHS2-milR19	evm.model.contig000010.355	XP_018250832.1 hypothetical protein FOXG_20710 [Fusarium oxysporum f. sp. lycopersici 4287]
FoHS2-milR19	evm.model.contig000002.1257	XP_018233231.1 hypothetical protein FOXG_00871 [Fusarium oxysporum f. sp. lycopersici 4287]
FoHS2-milR19	evm.model.contig000001.2169	EWZ47768.1 hypothetical protein FOZG_03568 [Fusarium oxysporum Fo47]
FoHS2-milR19	evm.model.contig000004.1297	ENH63222.1 Metal tolerance protein 5 [Fusarium oxysporum f. sp. cubense race 1]
FoHS2-milR19	evm.model.contig000003.59	EWZ43497.1 hypothetical protein FOZG_04592 [Fusarium oxysporum Fo47]
FoHS2-milR19	evm.model.contig000003.55	XP_018236191.1 hypothetical protein FOXG_02567 [Fusarium oxysporum f. sp. lycopersici 4287]
FoHS2-milR19	evm.model.contig000005.630	EXA40767.1 hypothetical protein FOVG_09478 [Fusarium oxysporum f. sp. pisi HDV247]
FoHS2-milR19	evm.model.contig000001.2163	EXM06381.1 hypothetical protein FOIG_03197 [Fusarium oxysporum f. sp. cubense tropical race 4 54006]
FoHS2-milR19	evm.model.contig000008.369	EGU75716.1 hypothetical protein FOXB_13735 [Fusarium oxysporum Fo5176]
FoHS2-milR19	evm.model.contig000001.175	EMT70618.1 Calcium-independent phospholipase A2-gamma [Fusarium oxysporum f. sp. cubense race 4]
FoHS2-milR19	evm.model.contig000005.149	EGU86754.1 hypothetical protein FOXB_02763 [Fusarium oxysporum Fo5176]
FoHS2-milR19	evm.model.contig000005.635	EXM09340.1 glucosamine-6-phosphate deaminase [Fusarium oxysporum f. sp. cubense tropical race 4 54006]
FoHS2-milR19	evm.model.contig000005.144	EWZ84067.1 hypothetical protein FOWG_12891 [Fusarium oxysporum f. sp. lycopersici MN25]
FoHS2-milR19	evm.model.contig000007.169	EXL74845.1 hypothetical protein FOPG_10133 [Fusarium oxysporum f. sp. conglutinans race 2 54008]
FoHS2-milR19	evm.model.contig000007.44	KPA37749.1 sterol 3-beta-glucosyltransferase [Fusarium langsethiae]
FoHS2-milR19	evm.model.contig000010.200	XP_018257650.1 hypothetical protein FOXG_16847 [Fusarium oxysporum f. sp. lycopersici 4287]
FoHS2-milR19	evm.model.contig000001.177	RKK19351.1 hypothetical protein BFJ65_g6074 [Fusarium oxysporum f. sp. cepae]
FoHS2-milR19	evm.model.contig000001.2160	EXM06372.1 hypothetical protein FOIG_03194 [Fusarium oxysporum f. sp. cubense tropical race 4 54006]
FoHS2-milR19	evm.model.contig000009.699	EXA34058.1 hypothetical protein FOVG_14914 [Fusarium oxysporum f. sp. pisi HDV247]
FoHS2-milR19	evm.model.contig000003.51	XP_018236201.1 hypothetical protein FOXG_02576 [Fusarium oxysporum f. sp. lycopersici 4287]
FoHS2-milR19	evm.model.contig000001.179	EMT70623.1 DNA replication licensing factor mcm2 [Fusarium oxysporum f. sp. cubense race 4]
FoHS2-milR19	evm.model.contig000004.1292	EGU85575.1 hypothetical protein FOXB_03907 [Fusarium oxysporum Fo5176]
FoHS2-milR19	evm.model.contig000008.41	XP_018245909.1 hypothetical protein FOXG_08912 [Fusarium oxysporum f. sp. lycopersici 4287]
FoHS2-milR19	evm.model.contig000008.40	EMT73648.1 Quinate permease [Fusarium oxysporum f. sp. cubense race 4]
FoHS2-milR19	evm.model.contig000010.463	KLO97227.1 alpha-L-arabinofuranosidase II precursor [Fusarium fujikuroi]
FoHS2-milR19	evm.model.contig000006.363	EGU88595.1 hypothetical protein FOXB_00844 [Fusarium oxysporum Fo5176]
FoHS2-milR19	evm.model.contig000006.360	RKK13506.1 hypothetical protein BFJ65_g12732 [Fusarium oxysporum f. sp. cepae]
FoHS2-milR19	evm.model.contig000004.984	XP_018245180.1 kinetochore protein NUF2 [Fusarium oxysporum f. sp. lycopersici 4287]
FoHS2-milR19	evm.model.contig000005.639	EXM09332.1 nitrite reductase [NAD(P)H] [Fusarium oxysporum f. sp. cubense tropical race 4 54006]
FoHS2-milR19	evm.model.contig000001.2162	XP_018244068.1 hypothetical protein FOXG_08118 [Fusarium oxysporum f. sp. lycopersici 4287]
FoHS2-milR19	evm.model.contig000009.548	EXL93548.1 hypothetical protein FOIG_13396 [Fusarium oxysporum f. sp. cubense tropical race 4 54006]
FoHS2-milR19	evm.model.contig000003.1148	ENH63958.1 Salicylate hydroxylase [Fusarium oxysporum f. sp. cubense race 1]
FoHS2-milR19	evm.model.contig000010.717	EMT74307.1 Putative oxidoreductase yxbG [Fusarium oxysporum f. sp. cubense race 4]
FoHS2-milR19	evm.model.contig000008.481	EXL86494.1 hypothetical protein FOPG_02047 [Fusarium oxysporum f. sp. conglutinans race 2 54008]
FoHS2-milR19	evm.model.contig000004.663	XP_018242145.1 hypothetical protein FOXG_06343 [Fusarium oxysporum f. sp. lycopersici 4287]
FoHS2-milR19	evm.model.contig000006.364	EMT65991.1 Allergen Asp f 4 [Fusarium oxysporum f. sp. cubense race 4]
FoHS2-milR19	evm.model.contig000008.550	XP_018246806.1 hypothetical protein FOXG_09505 [Fusarium oxysporum f. sp. lycopersici 4287]
FoHS2-milR19	evm.model.contig000004.983	EMT60514.1 hypothetical protein FOC4_g10011786 [Fusarium oxysporum f. sp. cubense race 4]
FoHS2-milR19	evm.model.contig000003.50	EMT72292.1 hypothetical protein FOC4_g10001743 [Fusarium oxysporum f. sp. cubense race 4]
FoHS2-milR19	evm.model.contig000002.1603	RKK68943.1 hypothetical protein BFJ69_g13190 [Fusarium oxysporum]
FoHS2-milR19	evm.model.contig000008.556	EGU73424.1 hypothetical protein FOXB_16062 [Fusarium oxysporum Fo5176]
FoHS2-milR19	evm.model.contig000008.557	EXM01126.1 hypothetical protein FOIG_07918 [Fusarium oxysporum f. sp. cubense tropical race 4 54006]
FoHS2-milR19	evm.model.contig000001.1624	EMT66353.1 Metal tolerance protein 10 [Fusarium oxysporum f. sp. cubense race 4]
FoHS2-milR19	evm.model.contig000001.1627	EXM02429.1 hypothetical protein FOIG_06652 [Fusarium oxysporum f. sp. cubense tropical race 4 54006]
FoHS2-milR19	evm.model.contig000001.1622	EXM02422.1 E3 ubiquitin-protein ligase synoviolin [Fusarium oxysporum f. sp. cubense tropical race 4 54006]
FoHS2-milR19	evm.model.contig000005.638	EXM09335.1 hypothetical protein FOIG_02195 [Fusarium oxysporum f. sp. cubense tropical race 4 54006]
FoHS2-milR19	evm.model.contig000004.1195	EMT60729.1 GATA type zinc finger protein asd-4 [Fusarium oxysporum f. sp. cubense race 4]
FoHS2-milR19	evm.model.contig000001.2161	EMT68658.1 hypothetical protein FOC4_g10013077 [Fusarium oxysporum f. sp. cubense race 4]
FoHS2-milR19	evm.model.contig000010.467	EXL97828.1 hypothetical protein FOIG_10142 [Fusarium oxysporum f. sp. cubense tropical race 4 54006]
FoHS2-milR19	evm.model.contig000010.466	EMT68958.1 hypothetical protein FOC4_g10005055 [Fusarium oxysporum f. sp. cubense race 4]
FoHS2-milR19	evm.model.contig000002.1355	RKK67819.1 hypothetical protein BFJ69_g14174 [Fusarium oxysporum]
FoHS2-milR19	evm.model.contig000001.2166	EMT68653.1 hypothetical protein FOC4_g10013072 [Fusarium oxysporum f. sp. cubense race 4]
FoHS2-milR19	evm.model.contig000004.1293	EMT60868.1 hypothetical protein FOC4_g10012153 [Fusarium oxysporum f. sp. cubense race 4]
FoHS2-milR19	evm.model.contig000007.164	SCO91440.1 uncharacterized protein FRV6_15568 [Fusarium oxysporum]
FoHS2-milR19	evm.model.contig000002.1354	EXM12169.1 hypothetical protein FOIG_01534 [Fusarium oxysporum f. sp. cubense tropical race 4 54006]
FoHS2-milR19	evm.model.contig000001.353	ENH66185.1 hypothetical protein FOC1_g10008211 [Fusarium oxysporum f. sp. cubense race 1]
FoHS2-milR19	evm.model.contig000009.692	EMT74163.1 hypothetical protein FOC4_g10002640 [Fusarium oxysporum f. sp. cubense race 4]
FoHS2-milR19	evm.model.contig000003.1149	EGU87575.1 hypothetical protein FOXB_01860 [Fusarium oxysporum Fo5176]
FoHS2-milR19	evm.model.contig000001.171	XP_018248412.1 acyl-CoA thioester hydrolase [Fusarium oxysporum f. sp. lycopersici 4287]
FoHS2-milR19	evm.model.contig000002.1359	EGU78348.1 hypothetical protein FOXB_11099 [Fusarium oxysporum Fo5176]
FoHS2-milR19	evm.model.contig000005.147	SCO87319.1 related to myc-type bHLH transcription factor [Fusarium oxysporum]
FoHS2-milR19	evm.model.contig000009.540	EMT71078.1 hypothetical protein FOC4_g10009565 [Fusarium oxysporum f. sp. cubense race 4]
FoHS2-milR19	evm.model.contig000010.469	XP_018250641.1 hypothetical protein FOXG_12163 [Fusarium oxysporum f. sp. lycopersici 4287]
FoHS2-milR19	evm.model.contig000004.982	EMT60513.1 Thioredoxin [Fusarium oxysporum f. sp. cubense race 4]
FoHS2-milR19	evm.model.contig000008.553	EXM01138.1 hypothetical protein FOIG_07923 [Fusarium oxysporum f. sp. cubense tropical race 4 54006]
FoHS2-milR19	evm.model.contig000002.1606	RKK29716.1 hypothetical protein BFJ65_g1631 [Fusarium oxysporum f. sp. cepae]
FoHS2-milR19	evm.model.contig000002.1353	EGU83878.1 hypothetical protein FOXB_05592 [Fusarium oxysporum Fo5176]
FoHS2-milR19	evm.model.contig000015.83	EWY79449.1 amidase [Fusarium oxysporum FOSC 3-a]
FoHS2-milR19	evm.model.contig000008.488	EMT70269.1 hypothetical protein FOC4_g10008715 [Fusarium oxysporum f. sp. cubense race 4]
FoHS2-milR19	evm.model.contig000004.662	XP_018242143.1 protein bli-3 [Fusarium oxysporum f. sp. lycopersici 4287]
FoHS2-milR19	evm.model.contig000010.461	XP_018250655.1 hypothetical protein FOXG_12173 [Fusarium oxysporum f. sp. lycopersici 4287]
FoHS2-milR19	evm.model.contig000006.585	XP_018253199.1 hypothetical protein FOXG_13827 [Fusarium oxysporum f. sp. lycopersici 4287]
FoHS2-milR19	evm.model.contig000006.647	XP_018253088.1 Fe-Mn family superoxide dismutase [Fusarium oxysporum f. sp. lycopersici 4287]
FoHS2-milR19	evm.model.contig000002.1351	EWZ51797.1 hypothetical protein FOZG_01738 [Fusarium oxysporum Fo47]
FoHS2-milR19	evm.model.contig000004.1191	EMT60725.1 MOSC domain-containing protein 1, mitochondrial [Fusarium oxysporum f. sp. cubense race 4]
FoHS2-milR19	evm.model.contig000004.668	ENH73803.1 hypothetical protein FOC1_g10011122 [Fusarium oxysporum f. sp. cubense race 1]
FoHS2-milR19	evm.model.contig000008.552	EXM01132.1 hypothetical protein FOIG_07922 [Fusarium oxysporum f. sp. cubense tropical race 4 54006]
FoHS2-milR19	evm.model.contig000006.368	EXM05710.1 hypothetical protein FOIG_04215 [Fusarium oxysporum f. sp. cubense tropical race 4 54006]
FoHS2-milR19	evm.model.contig000002.1602	SCO78862.1 uncharacterized protein FRV6_03075 [Fusarium oxysporum]
FoHS2-milR19	evm.model.contig000001.176	XP_018248399.1 hypothetical protein FOXG_10593 [Fusarium oxysporum f. sp. lycopersici 4287]
FoHS2-milR19	evm.model.contig000002.1356	XP_018233446.1 hypothetical protein FOXG_00982 [Fusarium oxysporum f. sp. lycopersici 4287]
FoHS2-milR19	evm.model.contig000007.259	EMT67593.1 High-affinity glucose transporter [Fusarium oxysporum f. sp. cubense race 4]
FoHS2-milR19	evm.model.contig000002.1600	EMT61111.1 hypothetical protein FOC4_g10014153 [Fusarium oxysporum f. sp. cubense race 4]
FoHS2-milR19	evm.model.contig000002.301	XP_018249230.1 hypothetical protein FOXG_11181 [Fusarium oxysporum f. sp. lycopersici 4287]
FoHS2-milR19	evm.model.contig000004.1377	XP_018245811.1 T-complex protein 1 subunit beta [Fusarium oxysporum f. sp. lycopersici 4287]
FoHS2-milR19	evm.model.contig000002.656	EMT62267.1 Nucleotide exchange factor SIL1 [Fusarium oxysporum f. sp. cubense race 4]
FoHS2-milR19	evm.model.contig000002.309	EMT64572.1 NAD(P)H-dependent D-xylose reductase xyl1 [Fusarium oxysporum f. sp. cubense race 4]
FoHS2-milR19	evm.model.contig000002.304	XP_009252202.1 hypothetical protein FPSE_00807 [Fusarium pseudograminearum CS3096]
FoHS2-milR19	evm.model.contig000002.872	KIL95116.1 hypothetical protein FAVG1_02048 [Fusarium avenaceum]
FoHS2-milR19	evm.model.contig000004.1370	XP_018245803.1 omega-6 fatty acid desaturase (delta-12 desaturase) [Fusarium oxysporum f. sp. lycopersici 4287]
FoHS2-milR19	evm.model.contig000002.306	XP_023423857.1 related to peroxisomal ABC transporter 1 [Fusarium fujikuroi IMI 58289]
FoHS2-milR19	evm.model.contig000002.305	EMT64576.1 Phosphatase PSR1 [Fusarium oxysporum f. sp. cubense race 4]
FoHS2-milR19	evm.model.contig000003.432	ENH64328.1 54S ribosomal protein L12, mitochondrial [Fusarium oxysporum f. sp. cubense race 1]
FoHS2-milR19	evm.model.contig000001.1431	ENH66879.1 hypothetical protein FOC1_g10007540 [Fusarium oxysporum f. sp. cubense race 1]
FoHS2-milR19	evm.model.contig000001.347	EMT70830.1 hypothetical protein FOC4_g10009302 [Fusarium oxysporum f. sp. cubense race 4]
FoHS2-milR19	evm.model.contig000010.692	XP_007917036.1 putative nacht and wd domain protein [Phaeoacremonium minimum UCRPA7]
FoHS2-milR19	evm.model.contig000001.82	EXL74503.1 hypothetical protein FOPG_10390 [Fusarium oxysporum f. sp. conglutinans race 2 54008]
FoHS2-milR19	evm.model.contig000008.345	EXM04935.1 hypothetical protein FOIG_05061 [Fusarium oxysporum f. sp. cubense tropical race 4 54006]
FoHS2-milR19	evm.model.contig000001.1980	XP_018238266.1 agmatinase 1 [Fusarium oxysporum f. sp. lycopersici 4287]
FoHS2-milR19	evm.model.contig000006.566	XP_018253232.1 hypothetical protein FOXG_13849 [Fusarium oxysporum f. sp. lycopersici 4287]
FoHS2-milR19	evm.model.contig000003.1160	EXM07643.1 NCS2 family nucleobase:cation symporter-2 [Fusarium oxysporum f. sp. cubense tropical race 4 54006]
FoHS2-milR19	evm.model.contig000001.1601	EXM02379.1 hypothetical protein FOIG_06619 [Fusarium oxysporum f. sp. cubense tropical race 4 54006]
FoHS2-milR19	evm.model.contig000009.321	EMT71329.1 hypothetical protein FOC4_g10009827 [Fusarium oxysporum f. sp. cubense race 4]
FoHS2-milR19	evm.model.contig000004.1172	EMT60704.1 hypothetical protein FOC4_g10011984 [Fusarium oxysporum f. sp. cubense race 4]
FoHS2-milR19	evm.model.contig000003.438	RKK45895.1 hypothetical protein BFJ66_g8830 [Fusarium oxysporum f. sp. cepae]
FoHS2-milR19	evm.model.contig000004.519	RKK18365.1 hypothetical protein BFJ65_g8669 [Fusarium oxysporum f. sp. cepae]
FoHS2-milR19	evm.model.contig000002.463	EMT66790.1 hypothetical protein FOC4_g10003124 [Fusarium oxysporum f. sp. cubense race 4]
FoHS2-milR19	evm.model.contig000001.155	EMT70591.1 Putative glucose transporter rco-3 [Fusarium oxysporum f. sp. cubense race 4]
[truncated: 8,203 more rows]

## Sheet: S7
Table S7. Target prediction of special miRNAs in Fo_gs.
[truncated: 599 more rows]

[truncated: 3 more sheets: S8, S9, S10]
